# Supplementary material for: Global, regional, and national burden and quality of care index (QCI) of oral disorders: a systematic analysis of the global burden of disease study 1990–2017
Source: BMC Oral Health. 2024 Jan 20;24:116. doi: 10.1186/s12903-023-03808-z (PMC10799423; doi:10.1186/s12903-023-03808-z)
Supplement: Supplementary file 1 — Additional file 1. [file 12903_2023_3808_MOESM1_ESM.xlsx]

## Sheet: Oral Conditions
D_teeth = decidous teeth/ P_teeth= Permanent teeth/ Perio = periodontitis/ Eden = Edentulism/ DALYs= Disability adjusted life years/ YLL = Years of Lost Life/ YLD = Years of Healthy Life Lost to Disability/ INC = incidence/ PER = prevalence
location	location_name	year	sex_name	age_name	val_DALYs	val_Incidence	val_Prevalence	val_YLDs	upper_DALYs	upper_Incidence	upper_Prevalence	upper_YLDs	lower_DALYs	lower_Incidence	lower_Prevalence	lower_YLDs	DALtoINC	lower_DALtoINC	upper_DALtoINC	PERtoINC	lower_PERtoINC	upper_PERtoINC	pca_score
1	Global	1990	Both	Age-standardized	238.339	48422.9	47559.6	238.339	366.035	53970.6	50303.4	366.035	145.484	43233.1	44930.5	145.484	0.004922	0.0033651	0.0067821	0.982172	1.03926	0.932051	70.458
5	East Asia	1990	Both	Age-standardized	194.1	50950.2	43073	194.1	303.11	56744.2	46008.4	303.11	115.39	45520.7	40252.1	115.39	0.0038096	0.0025349	0.0053417	0.845394	0.884259	0.810802	85.4056
6	China	1990	Both	Age-standardized	194.416	51083.9	43231.5	194.416	303.888	56934.7	46170.6	303.888	115.487	45682.4	40404.1	115.487	0.0038058	0.002528	0.0053375	0.846284	0.884456	0.81094	85.3762
7	North Korea	1990	Both	Age-standardized	185.812	51110.4	42340.8	185.812	284.781	57595.8	45352.1	284.781	111.897	45332.8	39407.4	111.897	0.0036355	0.0024683	0.0049445	0.828419	0.869291	0.787421	87.4827
8	Taiwan	1990	Both	Age-standardized	186.496	43392	34841.1	186.496	287.831	49716.9	37679.2	287.831	112.492	37448.8	32197.6	112.492	0.004298	0.0030039	0.0057894	0.802938	0.859775	0.757876	84.9091
9	Southeast Asia	1990	Both	Age-standardized	193.43	49642.9	51378.7	193.43	301.457	55373.7	54362.4	301.457	115.346	44547.6	48523.6	115.346	0.0038964	0.0025893	0.0054441	1.03497	1.08925	0.981737	73.6528
10	Cambodia	1990	Both	Age-standardized	166.723	52851.8	55169.9	166.723	252.188	58426.9	58375.6	252.188	102.604	47802.2	52076.7	102.604	0.0031545	0.0021464	0.0043163	1.04386	1.08942	0.999122	77.6973
11	Indonesia	1990	Both	Age-standardized	221.313	51131.5	55006.2	221.313	353.548	56945.6	58111.7	353.548	128.125	46111.2	52116.9	128.125	0.0043283	0.0027786	0.0062085	1.07578	1.13024	1.02048	68.5768
12	Laos	1990	Both	Age-standardized	142.66	49950.9	48341.2	142.66	216.123	55599.7	51899.3	216.123	87.9834	44853.1	45189.8	87.9834	0.002856	0.0019616	0.0038871	0.967774	1.00751	0.933446	84.0391
13	Malaysia	1990	Both	Age-standardized	192.058	37623.4	38633.1	192.058	289.014	43514.1	41625.1	289.014	120.256	32373.2	35682.5	120.256	0.0051047	0.0037147	0.0066419	1.02684	1.10223	0.956589	66.6891
14	Maldives	1990	Both	Age-standardized	160.725	48466.4	46874.2	160.725	243.335	54597.9	50047.1	243.335	98.1898	42596.4	43844.7	98.1898	0.0033162	0.0023051	0.0044569	0.967149	1.0293	0.91665	81.2405
15	Myanmar	1990	Both	Age-standardized	142.001	53849	43886.8	142.001	218.241	60284.1	47394.6	218.241	85.2068	47949.6	40587.9	85.2068	0.002637	0.001777	0.0036202	0.814998	0.846469	0.786187	94.4287
16	Philippines	1990	Both	Age-standardized	199.36	47237.2	53758.5	199.36	300.591	53221.5	56925.9	300.591	124.909	42137.3	51002.8	124.909	0.0042204	0.0029643	0.0056479	1.13806	1.2104	1.0696	65.5565
17	Sri Lanka	1990	Both	Age-standardized	161.739	48778.7	46476.4	161.739	245.63	55067.9	49515.9	245.63	99.0526	42912.1	43413.3	99.0526	0.0033158	0.0023083	0.0044605	0.952801	1.01168	0.899178	82.0923
18	Thailand	1990	Both	Age-standardized	190.826	47188.8	49659.4	190.826	295.137	52842	52789.9	295.137	112.687	41736.1	46577.4	112.687	0.0040439	0.0027	0.0055853	1.05236	1.116	0.999014	71.7152
19	Timor-Leste	1990	Both	Age-standardized	165.11	50300.1	55484	165.11	249.324	56087.9	58706.4	249.324	100.633	45004.4	52521.2	100.633	0.0032825	0.0022361	0.0044452	1.10306	1.16702	1.04669	73.4057
20	Vietnam	1990	Both	Age-standardized	160.992	50306.2	49534.6	160.992	249.761	56238.6	52848.4	249.761	94.7856	44794.3	46313.1	94.7856	0.0032002	0.002116	0.0044411	0.984663	1.0339	0.939717	80.9188
21	Oceania	1990	Both	Age-standardized	175.111	47950.3	53784.5	175.111	263.37	53667.4	57060.1	263.37	109.12	42705	50760.9	109.12	0.0036519	0.0025552	0.0049075	1.12167	1.18864	1.06322	70.0284
22	Fiji	1990	Both	Age-standardized	173.089	47825.6	51154.3	173.089	259.99	54001.4	54353.6	259.99	108.052	42332	47873.2	108.052	0.0036192	0.0025525	0.0048145	1.0696	1.1309	1.00652	73.3114
23	Kiribati	1990	Both	Age-standardized	171.442	46675.7	53659.1	171.442	257.045	52590.5	57172.6	257.045	106.921	41460.8	50379.8	106.921	0.003673	0.0025789	0.0048877	1.14962	1.21512	1.08713	68.2447
24	Marshall Islands	1990	Both	Age-standardized	167.872	47798.3	53583.6	167.872	252.203	53615.7	56765.7	252.203	104.387	42360.5	50367.6	104.387	0.0035121	0.0024643	0.0047039	1.12103	1.18902	1.05875	70.9277
25	Federated States of Micronesia	1990	Both	Age-standardized	173.903	47822.3	53841.2	173.903	262.652	53763.2	57120.9	262.652	108.598	42780.8	50830.5	108.598	0.0036364	0.0025385	0.0048854	1.12586	1.18816	1.06245	69.8759
26	Papua New Guinea	1990	Both	Age-standardized	172.241	47884.2	54643	172.241	259.449	53550.1	57916.9	259.449	107.245	42629.2	51596	107.245	0.003597	0.0025158	0.004845	1.14115	1.21034	1.08154	69.214
27	Samoa	1990	Both	Age-standardized	182.436	47934.4	53096.3	182.436	275.673	53837.1	56388.1	275.673	113.477	42561	49824.5	113.477	0.003806	0.0026662	0.0051205	1.10769	1.17066	1.04738	69.9069
28	Solomon Islands	1990	Both	Age-standardized	180.997	48407.8	55768.1	180.997	271.753	54380.1	59102.2	271.753	113.64	42887.8	52621.8	113.64	0.003739	0.0026497	0.0049973	1.15205	1.22696	1.08683	67.6944
29	Tonga	1990	Both	Age-standardized	195.927	48168.9	53673.8	195.927	296.801	53879.4	56951.4	296.801	122.678	42707.5	50569.5	122.678	0.0040675	0.0028725	0.0055086	1.11428	1.18409	1.05702	67.9052
30	Vanuatu	1990	Both	Age-standardized	193.501	48496.7	55002.1	193.501	291.074	54334.3	58237.5	291.074	120.521	43277.8	52093.9	120.521	0.00399	0.0027848	0.0053571	1.13414	1.20371	1.07184	67.2078
32	Central Asia	1990	Both	Age-standardized	326.778	51120.4	57504.6	326.778	488.975	56657.9	60535.2	488.975	207.693	45777.3	54617.7	207.693	0.0063923	0.004537	0.0086303	1.12488	1.19312	1.06844	52.9543
33	Armenia	1990	Both	Age-standardized	347.357	50302.6	58499.5	347.357	521.535	55718.8	61711.9	521.535	220.036	44838.2	55698.3	220.036	0.0069053	0.0049073	0.0093601	1.16295	1.24221	1.10756	47.5409
34	Azerbaijan	1990	Both	Age-standardized	321.304	51795.8	57967.6	321.304	473.973	57518.4	61072.7	473.973	205.221	46186.8	54856.7	205.221	0.0062033	0.0044433	0.0082404	1.11915	1.18771	1.06179	54.4581
35	Georgia	1990	Both	Age-standardized	335.422	51392.4	57267.2	335.422	505.718	56848.1	60346.6	505.718	212.035	45905.5	54454.1	212.035	0.0065267	0.0046189	0.008896	1.11431	1.18622	1.06154	52.7519
36	Kazakhstan	1990	Both	Age-standardized	341.597	51515.4	55720.9	341.597	510.136	57337.3	58762	510.136	218.63	45793.5	52749.4	218.63	0.006631	0.0047743	0.0088971	1.08164	1.1519	1.02485	54.0432
37	Kyrgyzstan	1990	Both	Age-standardized	311.524	50143.8	57304	311.524	470.475	55869.7	60313.5	470.475	197.369	44849.2	54491.7	197.369	0.0062126	0.0044007	0.0084209	1.1428	1.215	1.07954	53.0016
38	Mongolia	1990	Both	Age-standardized	263.683	50202	57654	263.683	391.413	55809.4	60963.3	391.413	168.692	44745.8	54486.9	168.692	0.0052524	0.00377	0.0070134	1.14844	1.2177	1.09235	58.5833
39	Tajikistan	1990	Both	Age-standardized	300.553	51248.6	58925.7	300.553	446.398	56801.6	62192.4	446.398	192.046	45790.5	55903.2	192.046	0.0058646	0.004194	0.0078589	1.1498	1.22085	1.09491	54.7312
40	Turkmenistan	1990	Both	Age-standardized	319.223	51063.6	56496.6	319.223	480.758	56699.5	59550.7	480.758	202.436	45546.3	53481.6	202.436	0.0062515	0.0044446	0.008479	1.1064	1.17422	1.05029	54.9161
41	Uzbekistan	1990	Both	Age-standardized	322.191	50893.9	58483	322.191	481.812	56487.7	61538.7	481.812	204.791	45263.1	55505.9	204.791	0.0063306	0.0045244	0.0085295	1.14912	1.22629	1.08942	51.9004
42	Central Europe	1990	Both	Age-standardized	292.565	48690.4	58989.4	292.565	441.176	53750	61875.9	441.176	183.722	43753.7	56436	183.722	0.0060087	0.004199	0.0082079	1.21152	1.28985	1.15118	50.1913
43	Albania	1990	Both	Age-standardized	225.797	48829.4	59661.4	225.797	339.419	54161.4	62717.2	339.419	141.27	43652.6	56764.5	141.27	0.0046242	0.0032362	0.0062668	1.22183	1.30037	1.15797	58.111
44	Bosnia and Herzegovina	1990	Both	Age-standardized	313.539	49100.7	63251	313.539	467.759	54570.9	66131.5	467.759	198.477	44292.2	60372.6	198.477	0.0063856	0.0044811	0.0085716	1.28819	1.36305	1.21185	43.3319
45	Bulgaria	1990	Both	Age-standardized	268.975	52420.3	58964.3	268.975	407.444	57832.7	62002.9	407.444	168.195	47176.7	55997.2	168.195	0.0051311	0.0035652	0.0070452	1.12484	1.18697	1.07211	60.7276
46	Croatia	1990	Both	Age-standardized	311.603	44627	58117.7	311.603	479.304	50056.6	61209.7	479.304	190.864	39394.5	55197.3	190.864	0.0069824	0.0048449	0.0095752	1.3023	1.40114	1.22281	38.8203
47	Czech Republic	1990	Both	Age-standardized	313.415	49630.5	57288.3	313.415	471.687	55600.7	60469.2	471.687	197.377	44140.2	54193.3	197.377	0.006315	0.0044716	0.0084835	1.1543	1.22775	1.08756	51.6905
48	Hungary	1990	Both	Age-standardized	254.281	47957.2	53613.8	254.281	382.322	53332.3	56708.4	382.322	162.465	43081.3	50861.7	162.465	0.0053023	0.0037711	0.0071687	1.11795	1.1806	1.0633	60.0806
49	Macedonia	1990	Both	Age-standardized	273.294	49316.9	58575.4	273.294	407.843	54619.5	61836.8	407.843	174.812	44213.3	55570.1	174.812	0.0055416	0.0039538	0.007467	1.18773	1.25686	1.13214	54.4767
50	Montenegro	1990	Both	Age-standardized	289.139	49231	59070.1	289.139	432.74	54568	62190.4	432.74	181.281	43901.3	56103.7	181.281	0.0058731	0.0041293	0.0079303	1.19985	1.27795	1.13969	51.7169
51	Poland	1990	Both	Age-standardized	321.923	49011.6	59550.8	321.923	489.414	54630.4	62638.4	489.414	201.994	43541.5	56732.7	201.994	0.0065683	0.0046391	0.0089586	1.21504	1.30296	1.14659	46.5353
52	Romania	1990	Both	Age-standardized	280.205	46850.7	60238.8	280.205	431.845	51742.9	63125.1	431.845	171.06	42066.8	57511.5	171.06	0.0059808	0.0040664	0.008346	1.28576	1.36715	1.21998	45.9699
53	Serbia	1990	Both	Age-standardized	257.647	47579.4	61158.7	257.647	385.903	53232.1	64126.9	385.903	161.664	42532.5	58252	161.664	0.0054151	0.003801	0.0072494	1.2854	1.36959	1.20467	49.4766
54	Slovakia	1990	Both	Age-standardized	274.692	49819	58790.3	274.692	417.376	55232.6	62152.4	417.376	170.181	44280	55696.1	170.181	0.0055138	0.0038433	0.0075567	1.18008	1.25782	1.12529	55.1009
55	Slovenia	1990	Both	Age-standardized	348.582	53713.7	54905.4	348.582	532.996	59638.1	57658.5	532.996	215.792	47674	52322.4	215.792	0.0064896	0.0045264	0.0089372	1.02219	1.0975	0.966806	58.4319
56	Eastern Europe	1990	Both	Age-standardized	287.238	53302	51468.7	287.238	430.862	59048.3	54430	430.862	182.225	47590.1	48596.6	182.225	0.0053889	0.0038291	0.0072968	0.965607	1.02115	0.921787	68.5619
57	Belarus	1990	Both	Age-standardized	267.817	51291.4	51272.6	267.817	404.626	57218.3	54384.6	404.626	168.236	45908.2	48267.3	168.236	0.0052215	0.0036646	0.0070716	0.999634	1.05139	0.950476	67.5797
58	Estonia	1990	Both	Age-standardized	254.156	52039	43325.3	254.156	381.387	58283	46263.1	381.387	161.168	46009.5	40348.6	161.168	0.0048839	0.0035029	0.0065437	0.832554	0.876961	0.793766	79.5461
59	Latvia	1990	Both	Age-standardized	234.895	51159.6	48849.1	234.895	356.446	56922.3	51689.1	356.446	147.463	45770.1	45954.9	147.463	0.0045914	0.0032218	0.006262	0.954838	1.00404	0.908065	74.1124
60	Lithuania	1990	Both	Age-standardized	246.347	50626.7	54301.1	246.347	375.549	56437.2	57282.2	375.549	151.41	45300.9	51593.2	151.41	0.004866	0.0033423	0.0066543	1.07258	1.1389	1.01497	65.4536
61	Moldova	1990	Both	Age-standardized	262.882	51527.1	52625.2	262.882	395.026	57407.1	55703	395.026	165.067	45904.7	49470.1	165.067	0.0051018	0.0035959	0.0068811	1.02131	1.07767	0.970316	67.0342
62	Russian Federation	1990	Both	Age-standardized	291.933	53404.7	51935.1	291.933	437.888	59193.6	54944.3	437.888	185.489	47639	49024.5	185.489	0.0054664	0.0038936	0.0073976	0.972483	1.02908	0.928215	67.6771
63	Ukraine	1990	Both	Age-standardized	285.445	53954.6	50242.8	285.445	422.114	60089.2	53516.1	422.114	182.431	48216.7	47248.2	182.431	0.0052905	0.0037836	0.0070248	0.931206	0.979912	0.89061	71.2039
65	High-income Asia Pacific	1990	Both	Age-standardized	218.103	46347.1	40100.3	218.103	329.378	52050.5	42778.1	329.378	136.062	40923.5	37499	136.062	0.0047059	0.0033248	0.006328	0.865217	0.916319	0.821859	78.7105
66	Brunei	1990	Both	Age-standardized	200.427	46311.6	37513.1	200.427	299.409	52603.2	40280.3	299.409	125.803	40267	34804	125.803	0.0043278	0.0031242	0.0056918	0.810015	0.864331	0.765738	84.3064
67	Japan	1990	Both	Age-standardized	216.813	45178	37452	216.813	327.266	51311.2	40192.2	327.266	135.658	39231.1	34796.9	135.658	0.0047991	0.0034579	0.0063781	0.828988	0.886973	0.783302	80.28
68	South Korea	1990	Both	Age-standardized	215.983	50378	47181.7	215.983	330.078	56203.2	50084.9	330.078	132.465	44924.4	44375.2	132.465	0.0042873	0.0029486	0.0058729	0.936555	0.987775	0.891139	77.0682
69	Singapore	1990	Both	Age-standardized	227.532	48450.5	40138	227.532	346.239	54815.1	43100.7	346.239	141.306	42754.1	37283	141.306	0.0046962	0.0033051	0.0063165	0.828433	0.872033	0.786292	80.947
70	Australasia	1990	Both	Age-standardized	339.981	38368.5	44278.4	339.981	506.804	44670.7	46688.6	506.804	218.257	32346.8	41620.9	218.257	0.0088609	0.0067474	0.0113453	1.15403	1.28671	1.04517	36.02
71	Australia	1990	Both	Age-standardized	347.842	38200.7	45532.8	347.842	516.875	44578.9	48051.2	516.875	224.212	32243.4	42818.6	224.212	0.0091057	0.0069537	0.0115946	1.19193	1.32798	1.07789	32.2693
72	New Zealand	1990	Both	Age-standardized	300.501	39205.6	38084.3	300.501	447.254	46098.6	40947.8	447.254	191.562	32744.4	35134.6	191.562	0.0076647	0.0058502	0.0097021	0.971398	1.073	0.888266	54.1973
73	Western Europe	1990	Both	Age-standardized	293.922	40797.5	50162.9	293.922	447.959	45214.3	52510.8	447.959	181.509	36703.4	47815	181.509	0.0072044	0.0049453	0.0099075	1.22956	1.30274	1.16138	41.757
74	Andorra	1990	Both	Age-standardized	251.508	44443.3	47494.8	251.508	376.712	50865.3	50611.2	376.712	157.001	38465.8	44295.5	157.001	0.0056591	0.0040816	0.0074061	1.06866	1.15155	0.995004	60.799
75	Austria	1990	Both	Age-standardized	310.621	44526.6	47444	310.621	463.557	51197	50290.6	463.557	195.302	38266.9	44536.1	195.302	0.0069761	0.0051037	0.0090544	1.06552	1.16383	0.982296	52.8705
76	Belgium	1990	Both	Age-standardized	357.793	30988.8	41355	357.793	547.251	37208.3	44200.8	547.251	220.408	25665.2	38780.9	220.408	0.0115459	0.0085878	0.0147078	1.33451	1.51103	1.18793	8.79759
77	Cyprus	1990	Both	Age-standardized	274.299	44484.4	51386.9	274.299	411.257	50854.4	54589.5	411.257	169.984	38391.9	48165.6	169.984	0.0061662	0.0044276	0.008087	1.15517	1.25458	1.07345	52.5556
78	Denmark	1990	Both	Age-standardized	350.234	45006.1	54497.1	350.234	568.455	51794	57427.2	568.455	203.229	38826.1	51704.2	203.23	0.0077819	0.0052344	0.0109753	1.21088	1.33169	1.10876	39.3039
79	Finland	1990	Both	Age-standardized	322.08	46002.4	48332.7	322.08	480.175	51980.4	51107.5	480.175	203.766	40445.8	45647.4	203.766	0.0070014	0.005038	0.0092376	1.05066	1.12861	0.983207	53.5943
80	France	1990	Both	Age-standardized	264.509	39153.8	54195.7	264.509	399.092	44360.4	56689.3	399.092	163.613	34148.4	51528.9	163.613	0.0067557	0.0047912	0.0089966	1.38418	1.50897	1.27793	35.3723
81	Germany	1990	Both	Age-standardized	345.142	42014.1	53156.6	345.142	538.507	45896.6	55672.4	538.507	206.952	37572.2	50793.2	206.952	0.0082149	0.0055081	0.0117331	1.26521	1.35188	1.213	33.4216
82	Greece	1990	Both	Age-standardized	304.961	40360.3	56151.3	304.961	463.291	44259.5	58477.9	463.291	190.297	36285.8	53751	190.297	0.007556	0.0052444	0.0104676	1.39125	1.48133	1.32125	30.0227
83	Iceland	1990	Both	Age-standardized	307.005	42165.5	56330.3	307.005	470.854	48619	59148.6	470.854	190.597	36401.3	53519.5	190.597	0.0072809	0.005236	0.0096846	1.33594	1.47026	1.21657	34.9905
84	Ireland	1990	Both	Age-standardized	349.315	43554.4	47427.4	349.315	521.111	49494.6	50579.7	521.111	222.337	37957.8	44337.1	222.337	0.0080202	0.0058575	0.0105286	1.08892	1.16806	1.02192	45.0528
85	Israel	1990	Both	Age-standardized	338.736	41085	53488.5	338.736	507.661	46599.4	56315.3	507.661	212.106	36428.3	50682.9	212.106	0.0082447	0.0058226	0.0108942	1.3019	1.3913	1.2085	31.0665
86	Italy	1990	Both	Age-standardized	231.275	36669.2	44744.2	231.275	352.07	42584.7	47893.8	352.07	142.753	31507.9	41751.1	142.753	0.0063071	0.0045307	0.0082675	1.22021	1.3251	1.12467	47.8387
87	Luxembourg	1990	Both	Age-standardized	327.961	45583.5	49474.3	327.961	490.133	52162.6	52409.2	490.133	207.727	39368.6	46507.6	207.727	0.0071947	0.0052765	0.0093963	1.08536	1.18134	1.00473	50.3498
88	Malta	1990	Both	Age-standardized	284.553	43977.8	51896.5	284.553	445.112	50439.2	54770.2	445.112	170.64	37799.6	48781	170.64	0.0064704	0.0045143	0.0088247	1.18006	1.29052	1.08587	49.2083
89	Netherlands	1990	Both	Age-standardized	350.865	43355.4	42294	350.865	518.11	50379.6	45406.1	518.11	223.578	36921.8	39284	223.578	0.0080928	0.0060555	0.0102841	0.975518	1.06398	0.90128	51.3163
90	Norway	1990	Both	Age-standardized	340.34	46944.6	47939.4	340.34	528.448	53888.6	50695	528.448	204.949	40411.8	45167.7	204.949	0.0072498	0.0050715	0.0098063	1.02119	1.11769	0.940738	53.807
91	Portugal	1990	Both	Age-standardized	297.45	45296.6	46957.9	297.45	448.165	51670.2	50031.9	448.165	185.681	39281	44078.2	185.681	0.0065667	0.004727	0.0086736	1.03668	1.12213	0.968293	57.0996
92	Spain	1990	Both	Age-standardized	252.726	39932.1	52101.5	252.726	374.632	43947.3	54806.3	374.632	161.198	36540.5	49563.2	161.198	0.0063289	0.0044115	0.0085246	1.30475	1.35639	1.24709	42.7015
93	Sweden	1990	Both	Age-standardized	267.221	33955	44324.8	267.221	413.855	39597.3	47810	413.855	161.098	29033.3	41160.1	161.098	0.0078698	0.0055487	0.0104516	1.3054	1.41769	1.20741	33.1693
94	Switzerland	1990	Both	Age-standardized	256.145	41949	53950.5	256.145	399.923	49066.8	56843.4	399.923	154.871	35328.9	50985.2	154.871	0.0061061	0.0043837	0.0081506	1.2861	1.44316	1.15849	45.178
95	United Kingdom	1990	Both	Age-standardized	301.312	45251.1	48934.7	301.312	462.247	51581.3	51794.2	462.247	183.868	39539.2	46170.2	183.868	0.0066587	0.0046503	0.0089615	1.0814	1.16771	1.00413	53.8862
96	Southern Latin America	1990	Both	Age-standardized	291.844	44035.3	51697.8	291.844	457.118	49980.9	54500.4	457.118	174.393	38148.3	48831.3	174.393	0.0066275	0.0045715	0.0091459	1.17401	1.28004	1.09042	48.5984
97	Argentina	1990	Both	Age-standardized	277.154	43319.6	50959.7	277.154	430.164	49674.6	54080.2	430.164	168.033	37263.4	47918.3	168.033	0.0063979	0.0045093	0.0086596	1.17637	1.28593	1.08869	49.8736
98	Chile	1990	Both	Age-standardized	325.05	45717.7	53505.7	325.05	521.735	51157.1	56347.3	521.735	190.758	40164.5	50815.1	190.758	0.0071099	0.0047494	0.0101987	1.17035	1.26518	1.10146	45.8427
99	Uruguay	1990	Both	Age-standardized	310.95	43861.6	52072.1	310.95	484.397	50235.9	55099.4	484.397	185.693	37943.7	49067.4	185.693	0.0070894	0.0048939	0.0096424	1.18719	1.29316	1.09681	44.9727
100	High-income North America	1990	Both	Age-standardized	235.873	47418.7	36883.6	235.873	354.691	53740.3	39562.8	354.691	149.106	41341.9	34337.7	149.106	0.0049743	0.0036066	0.0066001	0.777829	0.830578	0.736185	82.228
101	Canada	1990	Both	Age-standardized	261.721	47280.1	40461.3	261.721	408.93	54471.8	43313.2	408.93	156.52	40271.3	37572.1	156.52	0.0055355	0.0038866	0.0075072	0.855779	0.932972	0.795149	74.1573
102	United States	1990	Both	Age-standardized	232.964	47442.1	36483.8	232.964	348.691	53755.6	39142.4	348.691	147.842	41394.3	33967.8	147.842	0.0049105	0.0035715	0.0064866	0.769017	0.820591	0.728156	83.1424
104	Caribbean	1990	Both	Age-standardized	277.346	50669.6	51441.3	277.346	434.681	56470.2	54460.5	434.681	165.628	45249	48608	165.628	0.0054736	0.0036604	0.0076975	1.01523	1.07423	0.96441	65.1032
105	Antigua and Barbuda	1990	Both	Age-standardized	268.406	52328	48984.8	268.406	426.621	58668.1	51963	426.621	159.806	46444.8	46021.4	159.806	0.0051293	0.0034408	0.0072718	0.936112	0.990884	0.885712	71.9065
106	The Bahamas	1990	Both	Age-standardized	275.572	51236.2	47556.6	275.572	437.164	57798.6	50484.9	437.164	163.852	45281.6	44679.8	163.852	0.0053785	0.0036185	0.0075636	0.928183	0.98671	0.873463	70.8406
107	Barbados	1990	Both	Age-standardized	259.103	50722.5	47785.7	259.103	407.055	56720.9	50832.4	407.055	153.337	45291.3	44934.3	153.337	0.0051083	0.0033856	0.0071765	0.942101	0.992117	0.896185	71.6818
108	Belize	1990	Both	Age-standardized	260.277	50659.4	50920.3	260.277	409.226	56671	54043.4	409.226	153.097	45165.7	47979.1	153.097	0.0051378	0.0033897	0.0072211	1.00515	1.06229	0.953634	67.7689
109	Cuba	1990	Both	Age-standardized	296.683	50205.8	51606.8	296.683	472.536	56178.8	54641.4	472.536	175.471	44518.2	48672.6	175.471	0.0059093	0.0039415	0.0084113	1.02791	1.09332	0.972635	61.6686
110	Dominica	1990	Both	Age-standardized	268.575	50530.2	50225.5	268.575	426.061	56710.9	53234	426.061	159.036	45198.2	47352.7	159.036	0.0053151	0.0035186	0.0075129	0.99397	1.04767	0.938691	67.3378
111	Dominican Republic	1990	Both	Age-standardized	278.808	51100.4	51401.1	278.808	428.721	57077.9	54792.9	428.721	170.602	45841.3	48402.8	170.602	0.0054561	0.0037216	0.0075112	1.00588	1.05588	0.959967	65.7643
112	Grenada	1990	Both	Age-standardized	266.658	50711.4	50644.2	266.658	422.493	56972.8	53919.9	422.493	157.833	44774.2	47690.2	157.833	0.0052583	0.0035251	0.0074157	0.998676	1.06513	0.946415	67.4093
113	Guyana	1990	Both	Age-standardized	296.442	50553.3	53809.5	296.442	473.453	56620.8	56757.9	473.453	175.61	45115.5	50910.6	175.61	0.005864	0.0038925	0.0083618	1.06441	1.12845	1.00242	59.7882
114	Haiti	1990	Both	Age-standardized	235.142	51184.6	53794.5	235.142	368	57022.3	56904.1	368	140.232	45799.6	50586.5	140.232	0.004594	0.0030619	0.0064536	1.05099	1.10452	0.997927	68.4067
115	Jamaica	1990	Both	Age-standardized	247.966	50471.8	49346.7	247.966	391.986	56394.3	52461.4	391.986	146.459	44865.9	46493.8	146.459	0.0049129	0.0032644	0.0069508	0.977708	1.03628	0.930261	70.778
116	Saint Lucia	1990	Both	Age-standardized	262.473	51249.2	49674.6	262.473	416.879	57315.1	52833.8	416.88	154.909	45605.6	46700.9	154.909	0.0051215	0.0033967	0.0072735	0.969277	1.02402	0.921813	69.992
117	Saint Vincent and the Grenadines	1990	Both	Age-standardized	287.71	46771	58998.7	287.71	456.88	51912.4	62155.2	456.88	169.09	41636.7	56001.4	169.09	0.0061515	0.0040611	0.008801	1.26144	1.345	1.19731	46.3578
118	Suriname	1990	Both	Age-standardized	256.519	47622.4	47250.7	256.519	404.92	53609	50363.7	404.92	152.406	41695.5	44092.5	152.406	0.0053865	0.0036552	0.0075532	0.992194	1.05749	0.939463	67.0032
119	Trinidad and Tobago	1990	Both	Age-standardized	311.185	51559.3	48376.6	311.185	489.808	58340.6	51386.8	489.808	184.756	44892.9	45482	184.756	0.0060355	0.0041155	0.0083957	0.93827	1.01312	0.880806	66.1957
120	Andean Latin America	1990	Both	Age-standardized	303.836	46564.4	59015.9	303.836	456.472	52515.3	61975.1	456.472	190.586	41216.8	56216.7	190.586	0.0065251	0.004624	0.0086922	1.2674	1.36393	1.18013	43.7028
121	Bolivia	1990	Both	Age-standardized	297.75	45892.6	60284.8	297.75	443.8	51976.1	63246.7	443.8	187.053	40643.2	57312.7	187.053	0.006488	0.0046023	0.0085385	1.31361	1.41014	1.21684	41.1974
122	Ecuador	1990	Both	Age-standardized	333.484	46765.3	58320.3	333.484	505.703	52813.9	61340.7	505.703	209.113	41569.5	55403.2	209.113	0.007131	0.0050304	0.0095752	1.24708	1.33278	1.16145	41.172
123	Peru	1990	Both	Age-standardized	292.079	46661.8	58969.9	292.079	438.23	52810	61999.4	438.23	182.698	41222.3	56101.3	182.698	0.0062595	0.004432	0.0082982	1.26377	1.36094	1.17401	45.5541
124	Central Latin America	1990	Both	Age-standardized	345.49	45018.1	47956.7	345.49	525.808	51072.6	50778.9	525.808	213.999	39340	45136.4	213.999	0.0076745	0.0054397	0.0102953	1.06528	1.14734	0.99425	48.5819
125	Colombia	1990	Both	Age-standardized	356.473	42337.2	48166.4	356.473	541.694	48735.9	51171.7	541.694	220.911	36353.7	45342.3	220.911	0.0084198	0.0060767	0.0111149	1.13769	1.24726	1.04998	39.705
126	Costa Rica	1990	Both	Age-standardized	360.11	43075.4	50145.7	360.11	547.358	48932.4	53303.2	547.358	224.071	37595.5	47158.2	224.071	0.00836	0.0059601	0.011186	1.16414	1.25436	1.08932	38.5086
127	El Salvador	1990	Both	Age-standardized	309.017	44065.9	51807	309.017	471.228	49987.1	54970.9	471.228	191.322	38486.6	48715.6	191.322	0.0070126	0.0049711	0.009427	1.17567	1.26578	1.0997	46.1272
128	Guatemala	1990	Both	Age-standardized	329.268	43864.2	50212.5	329.268	496.142	50118.8	53284.5	496.142	205.434	38202.2	47236	205.434	0.0075065	0.0053775	0.0098993	1.14473	1.23647	1.06316	44.9151
129	Honduras	1990	Both	Age-standardized	313.735	44028.2	52207.4	313.735	475.508	50118.3	55406.8	475.508	195.456	38457	48986.9	195.456	0.0071258	0.0050825	0.0094877	1.18577	1.27381	1.10552	44.8324
130	Mexico	1990	Both	Age-standardized	331.029	46498.4	46026.3	331.029	506.479	52632.3	48892.7	506.479	203.484	40790.1	43243.9	203.484	0.0071191	0.0049886	0.009623	0.989848	1.06016	0.928948	56.467
131	Nicaragua	1990	Both	Age-standardized	328.421	44259.3	52492.9	328.421	499.939	50631	55643.4	499.939	205.582	38532.3	49425.3	205.582	0.0074204	0.0053353	0.0098742	1.18603	1.2827	1.099	43.002
132	Panama	1990	Both	Age-standardized	349.364	44356.8	55529.8	349.364	535.453	50266.6	58482.5	535.453	215.487	38840.5	52709.8	215.487	0.0078762	0.005548	0.0106523	1.25189	1.35708	1.16345	36.2962
133	Venezuela	1990	Both	Age-standardized	412.81	44458.3	51046.8	412.81	628.843	50705	53997.9	628.843	258.004	38478.7	48167.5	258.004	0.0092853	0.0067051	0.012402	1.1482	1.2518	1.06494	33.7507
134	Tropical Latin America	1990	Both	Age-standardized	351.047	55676.3	51553.9	351.047	524.214	61688.9	54518	524.214	220.974	50046.3	48743.2	220.974	0.0063052	0.0044154	0.0084977	0.925959	0.973963	0.883757	65.2627
135	Brazil	1990	Both	Age-standardized	352.356	55710.9	51461.6	352.356	526.223	61714.6	54419.4	526.223	221.926	50081.2	48649.9	221.926	0.0063247	0.0044313	0.0085267	0.923724	0.971419	0.881792	65.2744
136	Paraguay	1990	Both	Age-standardized	299.176	54514.9	55209.4	299.176	458.509	60569.9	58287.8	458.509	184.198	48566.3	52459.8	184.198	0.005488	0.0037927	0.0075699	1.01274	1.08017	0.962322	65.1624
137	North Africa and Middle East	1990	Both	Age-standardized	271.857	53539.7	51790.7	271.857	412.463	59171.6	54746	412.463	168.402	48295.5	49046.2	168.402	0.0050777	0.0034869	0.0069706	0.967331	1.01554	0.925207	70.3772
139	Algeria	1990	Both	Age-standardized	255.195	54238.2	50693.2	255.195	387.976	60369.2	53936.6	387.976	156.034	48521	47857.2	156.034	0.0047051	0.0032158	0.0064267	0.93464	0.986319	0.893446	74.6073
140	Bahrain	1990	Both	Age-standardized	298.979	54060.2	49471.5	298.979	460.352	60276.3	52595.6	460.352	183.591	47995.6	46492.4	183.591	0.0055305	0.0038252	0.0076374	0.915119	0.96868	0.872575	70.677
141	Egypt	1990	Both	Age-standardized	256.144	52226.7	49002	256.144	391.995	58073.8	52156.9	391.995	158.135	46640	46096.7	158.135	0.0049045	0.0033905	0.0067499	0.938255	0.988351	0.898114	73.165
142	Iran	1990	Both	Age-standardized	228.026	53983.6	52207.1	228.026	355.065	59516.2	55204.2	355.065	136.894	48771.8	49356.9	136.894	0.004224	0.0028068	0.0059659	0.967092	1.012	0.927549	75.651
143	Iraq	1990	Both	Age-standardized	266.522	56582	52682.8	266.522	405.067	62459.1	55698.8	405.067	164.579	51216.9	49587.7	164.579	0.0047104	0.0032134	0.0064853	0.931087	0.96819	0.891765	74.785
144	Jordan	1990	Both	Age-standardized	294.497	51406.5	52890.8	294.497	451.865	56898.5	56011.9	451.865	180.267	46062.7	49878.3	180.267	0.0057288	0.0039135	0.0079416	1.02887	1.08283	0.984418	62.7239
145	Kuwait	1990	Both	Age-standardized	308.683	50477.3	46929.7	308.683	476.072	56013.4	49947.9	476.072	189.112	45133.5	44112.8	189.112	0.0061153	0.0041901	0.0084992	0.929718	0.977385	0.891714	66.21
146	Lebanon	1990	Both	Age-standardized	284.74	53724.2	51702.6	284.74	434.849	59528.6	54700.7	434.849	174.922	47854.9	48798	174.922	0.0053	0.0036553	0.0073049	0.962371	1.01971	0.918898	69.3007
147	Libya	1990	Both	Age-standardized	200.054	53548	45668.2	200.054	301.042	59506.4	48897.6	301.042	124.034	47722.7	42615.1	124.034	0.003736	0.002599	0.005059	0.852848	0.892972	0.82172	85.4181
148	Morocco	1990	Both	Age-standardized	300.246	53426.1	48536.7	300.246	460.597	59510.1	51600.3	460.597	181.831	47441.2	45820.4	181.831	0.0056198	0.0038328	0.0077398	0.908483	0.965837	0.867084	70.5192
149	Palestine	1990	Both	Age-standardized	260.7	56304	49870.2	260.7	399.103	62396.7	52970.7	399.103	160.083	50438.3	46918.1	160.083	0.0046302	0.0031738	0.0063962	0.885732	0.930208	0.848934	77.9626
150	Oman	1990	Both	Age-standardized	206.952	53005.9	47888.9	206.952	312.459	58656.8	51109.4	312.459	127.546	47855.1	44804	127.546	0.0039043	0.0026653	0.0053269	0.903464	0.936243	0.87133	81.3858
151	Qatar	1990	Both	Age-standardized	268.894	52263.2	47196.1	268.894	407.648	58117.2	50250.9	407.648	166.087	46647.7	44359.6	166.087	0.005145	0.0035604	0.0070142	0.903046	0.95095	0.864648	73.7664
152	Saudi Arabia	1990	Both	Age-standardized	235.642	52110	50851.6	235.642	352.735	58154.9	53804	352.735	147.213	46742.1	48155.3	147.213	0.004522	0.0031495	0.0060654	0.975851	1.03024	0.925185	73.2965
153	Syria	1990	Both	Age-standardized	241.246	54695.2	52855.7	241.246	369.869	60579	56155.6	369.869	148.148	49075.8	49755	148.148	0.0044107	0.0030188	0.0061056	0.966368	1.01384	0.926981	74.5433
154	Tunisia	1990	Both	Age-standardized	260.565	53011.6	53766.4	260.565	396.824	58714	56935.9	396.824	160.346	47467.2	50680.4	160.346	0.0049152	0.003378	0.0067586	1.01424	1.06769	0.969717	68.6022
155	Turkey	1990	Both	Age-standardized	331.725	53575.8	54113.7	331.725	493.235	59164.6	57149.5	493.235	210.212	48062.6	51225.1	210.212	0.0061917	0.0043737	0.0083367	1.01004	1.0658	0.965942	60.9863
156	United Arab Emirates	1990	Both	Age-standardized	243.252	53437.8	45695.3	243.252	381.982	59463.2	48823.7	381.982	145.514	47586.5	42824.6	145.514	0.0045521	0.0030579	0.0064238	0.855112	0.899931	0.821075	80.256
157	Yemen	1990	Both	Age-standardized	250.144	53023.4	54382.8	250.144	379.701	58609.1	57507	379.701	154.35	47554.9	51507.7	154.35	0.0047176	0.0032457	0.0064785	1.02564	1.08312	0.981196	69.1453
158	South Asia	1990	Both	Age-standardized	210.482	46535.2	50901.5	210.482	344.329	52249.3	54018	344.329	117.77	41361.6	47941.9	117.77	0.0045231	0.0028473	0.0065901	1.09383	1.15909	1.03385	66.3089
160	Afghanistan	1990	Both	Age-standardized	307.317	54807.2	58771.9	307.317	471.716	60014.5	61607.9	471.716	188.987	49555.1	55840.8	188.987	0.0056072	0.0038137	0.00786	1.07234	1.12684	1.02655	60.9008
161	Bangladesh	1990	Both	Age-standardized	156.198	47713.9	48709.3	156.198	263.41	53455.1	51835.3	263.41	85.7642	42015	45534.9	85.7642	0.0032736	0.0020413	0.0049277	1.02086	1.08378	0.969699	78.3244
162	Bhutan	1990	Both	Age-standardized	172.595	46031.1	47145.5	172.595	287.318	52168.9	50548.9	287.318	96.3438	40622.4	43813.5	96.3438	0.0037495	0.0023717	0.0055075	1.02421	1.07855	0.968947	75.1943
163	India	1990	Both	Age-standardized	218.309	46165	51736.9	218.309	356.764	51945.2	54952	356.764	122.948	41189.6	48775.9	122.948	0.0047289	0.0029849	0.0068681	1.12069	1.18418	1.05788	63.4509
164	Nepal	1990	Both	Age-standardized	154.205	45142.8	46961.8	154.205	252.415	51174.4	50157.4	252.415	87.5634	39867.5	43793.3	87.5634	0.0034159	0.0021964	0.0049324	1.04029	1.09847	0.980128	76.2978
165	Pakistan	1990	Both	Age-standardized	203.657	47792.3	45959.6	203.657	341.314	53547.2	49068.3	341.314	113.707	41908.7	43008.8	113.707	0.0042613	0.0027132	0.0063741	0.961652	1.02625	0.916356	75.7431
167	Central Sub-Saharan Africa	1990	Both	Age-standardized	207.105	45825	46468.2	207.105	322.751	52184.5	49645.3	322.751	125.163	40031.5	43506.3	125.163	0.0045195	0.0031266	0.0061848	1.01404	1.0868	0.951342	71.0524
168	Angola	1990	Both	Age-standardized	208.234	45944.5	44737.4	208.234	325.432	52154.5	47791.5	325.432	124.653	40088.4	41561.1	124.653	0.0045323	0.0031094	0.0062398	0.973727	1.03673	0.916345	73.3589
169	Central African Republic	1990	Both	Age-standardized	212.247	47108.2	48994.9	212.247	332.88	53502.9	52137.8	332.88	127.594	40889.6	45994.2	127.594	0.0045055	0.0031204	0.0062217	1.04005	1.12484	0.974486	69.5991
170	Congo	1990	Both	Age-standardized	230.236	45886.2	45346.2	230.236	361.718	52640.2	48409.7	361.718	138.109	39878.5	42255.3	138.109	0.0050176	0.0034633	0.0068715	0.988231	1.0596	0.919634	69.5109
171	Democratic Republic of the Congo	1990	Both	Age-standardized	204.392	45755.9	46957.7	204.392	318.077	52153.7	50157.9	318.077	123.525	39801.8	43941.5	123.525	0.004467	0.0031035	0.0060988	1.02627	1.10401	0.961732	70.6521
172	Equatorial Guinea	1990	Both	Age-standardized	219.278	45798.8	49160.7	219.278	342.448	51975.1	52137.9	342.448	131.87	39930.2	46192.9	131.87	0.0047878	0.0033025	0.0065887	1.0734	1.15684	1.00313	65.8861
173	Gabon	1990	Both	Age-standardized	217.736	43692.3	40453.4	217.736	340.796	50389.3	43556.6	340.796	131.149	37440.1	37315.8	131.149	0.0049834	0.0035029	0.0067633	0.925871	0.996681	0.8644	73.4115
174	Eastern Sub-Saharan Africa	1990	Both	Age-standardized	160.002	47273.4	48742.4	160.002	253.422	52877.2	51522.2	253.422	92.2758	42002.7	45906.2	92.2758	0.0033846	0.0021969	0.0047926	1.03107	1.09293	0.974375	77.0365
175	Burundi	1990	Both	Age-standardized	167.743	48026.2	50088.2	167.743	265.696	54186.4	53133.3	265.696	97.4995	42398.7	46965.2	97.4995	0.0034927	0.0022996	0.0049034	1.04293	1.1077	0.980566	75.6684
176	Comoros	1990	Both	Age-standardized	174.077	48193.8	48273.5	174.077	270.732	54435.5	51500.3	270.732	102.791	42335.5	45261.1	102.791	0.003612	0.002428	0.0049734	1.00165	1.0691	0.946079	77.3763
177	Djibouti	1990	Both	Age-standardized	150.641	46211.2	44066.1	150.641	237.832	52542.6	47189	237.832	87.9908	40423.8	41080.1	87.9908	0.0032598	0.0021767	0.0045265	0.95358	1.01623	0.898109	82.3908
178	Eritrea	1990	Both	Age-standardized	151.013	47520.3	50369.7	151.013	234.562	53411.1	53481.2	234.562	88.305	41889.6	47041.7	88.305	0.0031779	0.002108	0.0043916	1.05996	1.12299	1.00131	76.601
179	Ethiopia	1990	Both	Age-standardized	155.901	50721.6	50039.9	155.902	246.963	56629.5	53038.2	246.963	89.9141	45131.2	47069.9	89.9141	0.0030737	0.0019923	0.004361	0.986559	1.04296	0.936583	81.5863
180	Kenya	1990	Both	Age-standardized	180.91	40451	41086.7	180.91	309.649	46592.7	44180.6	309.649	98.709	34960	38187.7	98.709	0.0044723	0.0028235	0.0066459	1.01572	1.09233	0.94823	71.2437
181	Madagascar	1990	Both	Age-standardized	141.891	47337.6	60513.2	141.891	219.223	52885.8	63508.4	219.223	84.6948	41923.1	57887	84.6948	0.0029974	0.0020202	0.0041452	1.27833	1.38079	1.20086	64.7905
182	Malawi	1990	Both	Age-standardized	171.931	47479.6	49983.6	171.931	267.505	53590.2	52978.6	267.505	101.606	41744.1	47006.9	101.606	0.0036212	0.002434	0.0049917	1.05274	1.12607	0.988588	74.297
183	Mauritius	1990	Both	Age-standardized	245.807	48651.2	46986.8	245.807	367.851	55082.5	50140.6	367.851	153.123	42906.2	43876.6	153.123	0.0050524	0.0035688	0.0066782	0.965788	1.02262	0.910283	70.624
184	Mozambique	1990	Both	Age-standardized	170.563	48225.2	53007.4	170.563	271.33	54408.5	55943	271.33	99.4636	42579.1	50028.1	99.4636	0.0035368	0.002336	0.0049869	1.09916	1.17494	1.0282	72.0696
185	Rwanda	1990	Both	Age-standardized	155.117	50512.9	50665.7	155.117	244.573	56569.4	53691.8	244.573	90.7982	44722.7	47630	90.7982	0.0030708	0.0020302	0.0043234	1.00302	1.06501	0.949131	80.6296
186	Seychelles	1990	Both	Age-standardized	199.08	50274.5	46086.8	199.08	302.278	56535.1	49236.9	302.278	121.871	44607.9	43156.3	121.871	0.0039599	0.0027321	0.0053467	0.916703	0.967461	0.87091	80.2601
187	Somalia	1990	Both	Age-standardized	164.65	47649.1	51042	164.65	259.392	53903.8	54087.6	259.392	96.7118	41780.1	48024.8	96.7118	0.0034555	0.0023148	0.0048121	1.07121	1.14947	1.00341	74.225
189	Tanzania	1990	Both	Age-standardized	155.176	42280.7	48381.2	155.176	243.779	47286.1	51326.3	243.779	90.4573	37313.2	45583.1	90.4573	0.0036701	0.0024243	0.0051554	1.14429	1.22164	1.08544	68.5778
190	Uganda	1990	Both	Age-standardized	159.142	49823.5	43011.6	159.142	249.901	56223.5	46103.3	249.901	93.0548	43418.6	39922.1	93.0548	0.0031941	0.0021432	0.0044448	0.863279	0.919469	0.820001	88.1393
191	Zambia	1990	Both	Age-standardized	149.112	47404.1	45399.8	149.112	232.198	53418.8	48509.6	232.198	87.0577	41715.2	42318.6	87.0577	0.0031456	0.002087	0.0043467	0.95772	1.01447	0.908101	82.85
192	Southern Sub-Saharan Africa	1990	Both	Age-standardized	242.507	45596.9	39722.1	242.507	353.448	51785.6	42418.7	353.448	155.903	39936	36922.4	155.903	0.0053185	0.0039038	0.0068252	0.871158	0.924539	0.819122	74.5845
193	Botswana	1990	Both	Age-standardized	255.405	45898.3	44309	255.405	374.72	52233	47342.3	374.72	162.162	39978.1	41335.9	162.162	0.0055646	0.0040563	0.007174	0.965374	1.03396	0.906367	67.493
194	Lesotho	1990	Both	Age-standardized	232.525	46020	48166.3	232.525	343.739	52331.2	51162.4	343.739	146.989	40476.8	45110.7	146.989	0.0050527	0.0036314	0.0065685	1.04664	1.11448	0.977664	65.8382
195	Namibia	1990	Both	Age-standardized	286.073	45013.9	45457.6	286.073	411.4	51539	48299.5	411.4	184.183	38935.9	42662.6	184.183	0.0063552	0.0047304	0.0079823	1.00986	1.09571	0.937144	59.9896
196	South Africa	1990	Both	Age-standardized	247.794	46508.4	39679.2	247.794	362.786	52725.6	42384.8	362.786	158.791	40735.4	36825.3	158.791	0.0053279	0.0038981	0.0068806	0.853162	0.904014	0.803875	75.5913
197	Swaziland	1990	Both	Age-standardized	224.266	42868	52549.3	224.266	332.711	48798.2	55743.8	332.711	141.507	37711	49518.6	141.507	0.0052316	0.0037524	0.0068181	1.22584	1.31311	1.14233	54.132
198	Zimbabwe	1990	Both	Age-standardized	211.499	42915.5	36035.6	211.499	308.486	49515	38916.7	308.486	135.347	36811.6	33161.9	135.347	0.0049283	0.0036768	0.0062302	0.839688	0.900855	0.785958	78.8509
199	Western Sub-Saharan Africa	1990	Both	Age-standardized	168.684	38157.6	35282.8	168.684	267.07	44925.8	37937.3	267.07	99.53	32080.9	32541.5	99.5301	0.0044207	0.0031025	0.0059447	0.92466	1.01436	0.844444	76.9497
200	Benin	1990	Both	Age-standardized	209.485	41911.7	44886.5	209.485	347.517	48613.5	48028.6	347.517	120.117	35991.6	41701.5	120.117	0.0049982	0.0033374	0.0071486	1.07098	1.15865	0.987969	64.7333
201	Burkina Faso	1990	Both	Age-standardized	190.169	41664.9	48575.8	190.169	323.677	47627.2	51963.2	323.677	104.592	35948.2	45517.6	104.592	0.0045642	0.0029095	0.0067961	1.16587	1.2662	1.09104	61.7922
202	Cameroon	1990	Both	Age-standardized	197.111	35736.1	39187.8	197.111	322.737	42632.2	42211.9	322.737	112.966	29895.8	36132.4	112.966	0.0055157	0.0037787	0.0075703	1.09659	1.20861	0.990141	60.0296
203	Cape Verde	1990	Both	Age-standardized	226.693	38790.7	43569.8	226.693	372.487	45257.1	46653.7	372.487	127.981	32794.2	40469.3	127.981	0.005844	0.0039026	0.0082305	1.1232	1.23404	1.03086	56.4322
204	Chad	1990	Both	Age-standardized	232.627	40911.9	45342.9	232.627	373.105	47584.9	48555	373.105	135.87	34953	42417.9	135.87	0.0056861	0.0038872	0.0078408	1.10831	1.21357	1.02039	58.2868
205	Cote d'Ivoire	1990	Both	Age-standardized	257.863	39442.1	44071.9	257.863	413.69	46159.4	47202.9	413.69	149.976	33351.3	41002.5	149.976	0.0065378	0.0044968	0.0089622	1.11738	1.22941	1.02261	52.5022
206	The Gambia	1990	Both	Age-standardized	295.746	37266	49766	295.746	513.507	43626.4	52724.2	513.507	160.091	31138.4	46990.2	160.091	0.0079361	0.0051413	0.0117705	1.33543	1.50908	1.20854	30.9842
207	Ghana	1990	Both	Age-standardized	235.579	37804.2	39907.3	235.579	383.212	44553.7	42829.9	383.212	134.724	31500.1	36890.2	134.724	0.0062316	0.0042769	0.0086011	1.05563	1.17112	0.96131	58.0428
208	Guinea	1990	Both	Age-standardized	204.679	39841.2	43284.9	204.679	339.076	46177.4	46505.9	339.076	116.179	33803.6	40058.5	116.179	0.0051374	0.0034369	0.0073429	1.08643	1.18504	1.00711	62.9615
209	Guinea-Bissau	1990	Both	Age-standardized	229.612	42774	48987.5	229.612	381.454	49022.5	52220.7	381.454	130.431	37105	45955.5	130.431	0.005368	0.0035152	0.0077812	1.14526	1.23852	1.06524	58.0592
210	Liberia	1990	Both	Age-standardized	221.464	38591.8	44836.5	221.464	365.61	45100.5	48158.3	365.61	126.822	32617.3	41812.1	126.822	0.0057386	0.0038882	0.0081066	1.16182	1.2819	1.0678	54.7964
211	Mali	1990	Both	Age-standardized	202.491	40148.2	44780.7	202.491	340.998	46660.2	48058.8	340.998	113.985	34256.6	41657.6	113.985	0.0050436	0.0033274	0.0073081	1.11539	1.21605	1.02997	61.8262
212	Mauritania	1990	Both	Age-standardized	254.571	37692.1	43744.9	254.571	413.27	44190	46819.7	413.27	147.794	31723.5	40742	147.794	0.006754	0.0046588	0.0093521	1.16059	1.28428	1.05951	48.6136
213	Niger	1990	Both	Age-standardized	160.839	40548.7	45651.2	160.84	245.441	46538.9	48895.3	245.441	97.9219	34738	42676.1	97.9219	0.0039666	0.0028189	0.0052739	1.12584	1.22851	1.05063	67.8433
214	Nigeria	1990	Both	Age-standardized	113.889	36710.3	25646.5	113.889	171.112	43947.9	28372.1	171.112	70.6713	30259.5	23101.6	70.6713	0.0031024	0.0023355	0.0038935	0.698617	0.763449	0.645585	98.4484
215	Sao Tome and Principe	1990	Both	Age-standardized	215.575	39035.1	42822	215.575	355.222	45638.9	46031.5	355.222	122.976	33074.8	39617.7	122.976	0.0055226	0.0037181	0.0077833	1.09702	1.19782	1.0086	59.962
216	Senegal	1990	Both	Age-standardized	254.03	39033.9	45034.3	254.03	410.699	45429.3	48314.8	410.699	145.505	33100.1	41895.1	145.505	0.0065079	0.0043959	0.0090404	1.15372	1.26571	1.06352	50.5354
217	Sierra Leone	1990	Both	Age-standardized	302.818	41718	57672.5	302.818	535.755	47232.9	60444.4	535.755	160.546	36023.4	55166.7	160.546	0.0072587	0.0044567	0.0113428	1.38244	1.53141	1.27971	32.3759
218	Togo	1990	Both	Age-standardized	229.323	41493.1	45880.6	229.323	380.489	48055	49093.5	380.489	129.045	35523.6	42818.8	129.045	0.0055268	0.0036326	0.0079178	1.10574	1.20536	1.02161	59.4199
239	East Asia & Pacific - WB	1990	Both	Age-standardized	200.269	49939.2	44775.6	200.269	309.67	55564.4	47543.5	309.67	119.966	44642.8	42070.7	119.966	0.0040103	0.0026872	0.0055732	0.896601	0.942385	0.855646	81.1392
240	Europe & Central Asia - WB	1990	Both	Age-standardized	294.885	47665.6	53009.2	294.885	443.656	52667.3	55658	443.656	185.444	43048	50525.3	185.444	0.0061865	0.0043079	0.0084238	1.11211	1.1737	1.05679	54.9783
241	Latin America & Caribbean - WB	1990	Both	Age-standardized	328.171	49243	50912.8	328.171	496.776	55203.4	53633.9	496.776	204.254	43829	48228.4	204.254	0.0066643	0.0046602	0.008999	1.03391	1.10038	0.971569	56.6619
242	Sub-Saharan Africa - WB	1990	Both	Age-standardized	182.455	43642.9	42543.7	182.455	281.757	49613.8	45245.4	281.757	110.061	38143.2	39901.5	110.061	0.0041806	0.0028855	0.005679	0.974812	1.0461	0.911952	75.4613
243	Middle East & North Africa - WB	1990	Both	Age-standardized	257.399	53303	50908.8	257.399	393.581	59018.7	53773.6	393.581	158.331	48063.6	48187.8	158.331	0.004829	0.0032942	0.0066688	0.955083	1.00258	0.911127	72.6343
244	South Asia - WB	1990	Both	Age-standardized	210.647	46649.2	50896.7	210.647	343.56	52368.5	53977.2	343.56	118.202	41493.8	47956.6	118.202	0.0045156	0.0028487	0.0065604	1.09105	1.15575	1.03072	66.5193
298	American Samoa	1990	Both	Age-standardized	181.57	48764.7	47644.4	181.57	271.893	54558.2	51033.2	271.893	113.993	43116.4	44308.4	113.993	0.0037234	0.0026438	0.0049835	0.977026	1.02765	0.935389	78.1475
305	Bermuda	1990	Both	Age-standardized	292.462	51773	47079.9	292.462	461.325	58152.6	50149.1	461.325	174.027	45631.8	44209.8	174.027	0.0056489	0.0038137	0.007933	0.909352	0.968838	0.862371	70.2885
349	Greenland	1990	Both	Age-standardized	208.41	45734.8	38304.8	208.41	312.135	52127.9	41290.4	312.135	130.791	39271.1	35518.4	130.791	0.0045569	0.0033305	0.0059879	0.837543	0.90444	0.792098	81.2657
351	Guam	1990	Both	Age-standardized	188.569	49256.5	45334.7	188.569	283.274	55056.2	48573.4	283.274	117.994	43691	42062.2	117.994	0.0038283	0.0027006	0.0051452	0.92038	0.96272	0.882252	80.8531
376	Northern Mariana Islands	1990	Both	Age-standardized	183.013	49151.6	44659.5	183.013	273.146	55358.5	47863.6	273.146	115.132	43125.6	41494.5	115.132	0.0037234	0.0026697	0.0049341	0.908607	0.962178	0.864611	82.1959
385	Puerto Rico	1990	Both	Age-standardized	280.913	50894	49310.4	280.913	446.348	57155.7	52527.2	446.348	164.755	45089.9	46299.7	164.755	0.0055196	0.0036539	0.0078093	0.968884	1.02683	0.919021	67.5628
422	Virgin Islands, U.S.	1990	Both	Age-standardized	248.862	50825.8	47379.8	248.862	398.476	57123.4	50543.6	398.476	144.511	44825.9	44490.3	144.511	0.0048964	0.0032238	0.0069757	0.9322	0.992514	0.884814	73.573
435	South Sudan	1990	Both	Age-standardized	146.836	48029.9	45359.2	146.836	229.703	54134.6	48649	229.703	86.8698	42297.6	42118.1	86.8698	0.0030572	0.0020538	0.0042432	0.944396	0.995756	0.898668	84.183
522	Sudan	1990	Both	Age-standardized	253.613	52355.3	52893.7	253.613	387.856	58027.5	55870	387.856	155.472	47122.2	50077.2	155.472	0.0048441	0.0032993	0.006684	1.01028	1.06271	0.96282	69.2748
44559	Africa	1990	Both	Age-standardized	200.14	45459.8	43900.7	200.14	308.635	51287.1	46593.9	308.635	121.543	40021.6	41293.5	121.543	0.0044026	0.0030369	0.0060178	0.965704	1.03178	0.908492	74.6329
44560	America	1990	Both	Age-standardized	280.182	48526.5	45194	280.182	423.669	54458.7	47910.5	423.669	175.804	42884.3	42582.7	175.804	0.0057738	0.0040995	0.0077796	0.931325	0.992969	0.879757	68.219
44561	Asia	1990	Both	Age-standardized	207.87	49021.2	47193.2	207.87	324.1	54593.7	50028.8	324.1	122.738	43848.9	44450.9	122.738	0.0042404	0.0027991	0.0059366	0.96271	1.01373	0.916383	75.8092
44562	Europe	1990	Both	Age-standardized	293.68	47326.6	52607.8	293.68	441.7	52272.9	55275	441.7	184.421	42719.5	50138.1	184.421	0.0062054	0.004317	0.0084499	1.11159	1.17366	1.05743	54.8927
44563	African Region	1990	Both	Age-standardized	183.767	43780.8	42427.8	183.767	283.652	49747.4	45117.4	283.652	111.159	38262.5	39785.5	111.159	0.0041974	0.0029052	0.0057018	0.969095	1.0398	0.906929	75.6962
44564	Region of the Americas	1990	Both	Age-standardized	280.183	48526.8	45194.1	280.183	423.671	54459	47910.5	423.671	175.804	42884.6	42582.9	175.804	0.0057738	0.0040995	0.0077796	0.931323	0.992965	0.879754	68.2192
44565	South-East Asia Region	1990	Both	Age-standardized	208.16	47356.9	51333.8	208.16	336.587	53043.9	54388.3	336.587	117.964	42309.4	48401	117.964	0.0043956	0.0027881	0.0063454	1.08398	1.14398	1.02534	67.6773
44566	European Region	1990	Both	Age-standardized	295.088	47617.3	53005.6	295.088	443.979	52619.4	55653.9	443.979	185.576	43005.1	50531.5	185.576	0.0061971	0.0043152	0.0084376	1.11316	1.17501	1.05767	54.8512
44567	Eastern Mediterranean Region	1990	Both	Age-standardized	238.727	51672.5	49731.9	238.727	370.937	57256.9	52629	370.937	142.448	46427.9	47042.3	142.448	0.00462	0.0030682	0.0064785	0.962444	1.01323	0.919173	73.4862
44568	Western Pacific Region	1990	Both	Age-standardized	199.795	49847.7	43702	199.795	308.606	55524.8	46492.9	308.606	120.253	44490.8	41003.4	120.253	0.0040081	0.0027029	0.005558	0.876712	0.921616	0.837336	82.3293
44575	World Bank High Income	1990	Both	Age-standardized	264.246	44978.2	44894.7	264.246	398.792	50158.6	47264	398.792	165.884	39969.7	42565.5	165.884	0.005875	0.0041502	0.0079506	0.998143	1.06495	0.94229	63.6417
44576	World Bank Upper Middle Income	1990	Both	Age-standardized	237.758	51139.9	46449.9	237.758	363.572	56885.3	49301.2	363.572	145.824	45911.5	43718.7	145.824	0.0046492	0.0031762	0.0063913	0.908291	0.952238	0.866677	76.5109
44577	World Bank Lower Middle Income	1990	Both	Age-standardized	217.331	47464.1	49859.9	217.331	341.209	53015.6	52726.2	341.209	127.385	42295.8	47130.3	127.385	0.0045788	0.0030118	0.006436	1.05048	1.1143	0.994542	68.5305
44578	World Bank Low Income	1990	Both	Age-standardized	187.391	46626.6	48061.8	187.391	293.785	52309.1	50887.7	293.785	110.829	41420.4	45308.2	110.829	0.004019	0.0026757	0.0056163	1.03078	1.09386	0.972826	73.1454
44634	High-middle SDI	1990	Both	Age-standardized	250.285	51637.1	47651.1	250.285	379.151	57329.1	50452.9	379.151	155.245	46420.4	45049.7	155.245	0.004847	0.0033443	0.0066136	0.922808	0.970471	0.880056	74.433
44635	High SDI	1990	Both	Age-standardized	261.678	44763.6	44350.9	261.678	395.21	49964.5	46787.7	395.21	164.259	39756.6	42023.6	164.259	0.0058458	0.0041316	0.0079098	0.990782	1.05702	0.936418	64.2571
44636	Low-middle SDI	1990	Both	Age-standardized	215.373	47418.4	47304	215.373	337.564	53062.4	50142.8	337.564	126.535	42258.9	44563.9	126.535	0.004542	0.0029943	0.0063616	0.997587	1.05455	0.944978	71.8873
44637	Low SDI	1990	Both	Age-standardized	190.764	46559.3	50104.8	190.764	307.281	52228.8	53126.9	307.281	108.997	41396.9	47207.9	108.997	0.0040972	0.002633	0.0058834	1.07615	1.14037	1.0172	69.9786
44638	North America	1990	Both	Age-standardized	235.889	47419.9	36885.4	235.889	354.717	53741.6	39564.5	354.717	149.115	41343.8	34339.4	149.115	0.0049745	0.0036067	0.0066004	0.777845	0.830582	0.736198	82.2258
44639	Middle SDI	1990	Both	Age-standardized	227.213	49772.3	48183	227.213	353.274	55444.2	51079	353.274	135.144	44634.2	45451.8	135.144	0.0045651	0.0030278	0.0063717	0.968068	1.01832	0.921269	73.492
1	Global	1990	Female	Age-standardized	262.893	48170.6	48676.1	262.893	398.755	53637.7	51484.3	398.755	162.738	43000	46031.1	162.738	0.0054575	0.0037846	0.0074342	1.01049	1.07049	0.959853	68.2006
5	East Asia	1990	Female	Age-standardized	217.59	51209.5	44585.2	217.59	334.01	57110.9	47555.9	334.01	131.299	45651.3	41794.6	131.299	0.004249	0.0028761	0.0058484	0.870642	0.915519	0.832694	83.2258
6	China	1990	Female	Age-standardized	218.042	51337.6	44753.4	218.042	335.003	57301.6	47728.5	335.004	131.554	45730	41954.6	131.554	0.0042472	0.0028768	0.0058463	0.871748	0.91744	0.832934	83.1694
7	North Korea	1990	Female	Age-standardized	201.957	51436.1	43220.1	201.957	308.239	58018.7	46489.9	308.239	123.486	45656	40159.6	123.486	0.0039264	0.0027047	0.0053128	0.840269	0.879614	0.801292	86.82
8	Taiwan	1990	Female	Age-standardized	212.643	43934.2	36561.7	212.643	326.23	50335.8	39504.8	326.23	129.371	37647.9	33752.9	129.371	0.00484	0.0034363	0.0064811	0.832192	0.896541	0.784824	82.2789
9	Southeast Asia	1990	Female	Age-standardized	212.104	49244.9	52349.5	212.104	326.305	54904.1	55352	326.305	127.965	44168.2	49571.1	127.965	0.0043071	0.0028972	0.0059432	1.06305	1.12232	1.00816	71.3793
10	Cambodia	1990	Female	Age-standardized	179.889	52254.4	55973.6	179.889	270.877	57942.9	59365	270.877	111.533	46971.5	52830.1	111.533	0.0034426	0.0023745	0.0046749	1.07117	1.12473	1.02454	75.6472
11	Indonesia	1990	Female	Age-standardized	244.321	50595.5	56138.4	244.321	384.971	56474.2	59142.4	384.971	144.365	45416.7	53220.5	144.365	0.0048289	0.0031787	0.0068168	1.10955	1.17183	1.04725	65.7233
12	Laos	1990	Female	Age-standardized	148.913	49162.5	48753.6	148.913	225.324	55242.3	52473.2	225.324	92.156	43533.8	45355.2	92.156	0.003029	0.0021169	0.0040788	0.991684	1.04184	0.949873	82.6841
13	Malaysia	1990	Female	Age-standardized	215.893	37567.1	39585.1	215.893	320.787	43751.6	42760.5	320.787	138.24	31813.4	36606.4	138.24	0.0057469	0.0043453	0.007332	1.05372	1.15066	0.977348	64.0198
14	Maldives	1990	Female	Age-standardized	178.211	47933	47858.7	178.211	267.479	54237.7	50973.8	267.479	109.921	41942.4	44737	109.921	0.0037179	0.0026208	0.0049316	0.99845	1.06663	0.939822	78.4897
15	Myanmar	1990	Female	Age-standardized	151.271	53389.1	44540.2	151.271	231.804	60041.3	48319.2	231.804	91.0223	46935.3	40871.2	91.0223	0.0028334	0.0019393	0.0038607	0.834257	0.8708	0.804765	93.1915
16	Philippines	1990	Female	Age-standardized	225.944	47064	54836.7	225.944	338.413	52728.1	58028.5	338.413	143.249	41811.9	51794.3	143.249	0.0048008	0.003426	0.0064181	1.16515	1.23874	1.10052	62.5471
17	Sri Lanka	1990	Female	Age-standardized	178.729	48429.3	47679	178.729	269.767	54497	51012.6	269.767	110.018	42667.3	44524.1	110.018	0.0036905	0.0025785	0.0049501	0.984508	1.04352	0.936064	79.4758
18	Thailand	1990	Female	Age-standardized	208.028	46734.8	50498.3	208.028	318.369	52636.6	53732.4	318.369	124.537	41087.4	47214.7	124.537	0.0044512	0.003031	0.0060484	1.08053	1.14913	1.02082	69.5393
19	Timor-Leste	1990	Female	Age-standardized	181.509	50141	56469.6	181.509	272.941	56146.7	59776.7	272.941	112.014	44513.4	53396.9	112.014	0.00362	0.0025164	0.0048612	1.12622	1.19957	1.06465	71.3739
20	Vietnam	1990	Female	Age-standardized	173.471	49966.3	50445.6	173.471	266.016	56024	53964.2	266.016	104.406	44281.8	47115.1	104.406	0.0034718	0.0023578	0.0047482	1.00959	1.06398	0.963233	79.176
21	Oceania	1990	Female	Age-standardized	183.797	47568.2	54690.1	183.797	275.366	53693.8	57886	275.366	114.567	42342.8	51626.2	114.567	0.0038639	0.0027057	0.0051285	1.14972	1.21924	1.07807	68.6244
22	Fiji	1990	Female	Age-standardized	182.086	47591.4	52062.6	182.086	273.506	54229.1	55349.3	273.506	114.492	42117.8	48746.2	114.492	0.003826	0.0027184	0.0050435	1.09395	1.15738	1.02066	72.1737
23	Kiribati	1990	Female	Age-standardized	179.368	46213.6	54380	179.368	268.212	52353.7	57922.4	268.212	112.239	40704.7	51176.2	112.239	0.0038813	0.0027574	0.0051231	1.17671	1.25726	1.10637	66.9117
24	Marshall Islands	1990	Female	Age-standardized	176.413	47551	54409.7	176.413	264.616	53588	57781.4	264.616	109.592	42174.4	51276.1	109.592	0.00371	0.0025985	0.004938	1.14424	1.21581	1.07825	69.7993
25	Federated States of Micronesia	1990	Female	Age-standardized	182.511	47454	54775.9	182.511	273.301	53415.4	58386	273.301	113.995	42117.5	51656.2	113.995	0.0038461	0.0027066	0.0051165	1.1543	1.22648	1.09306	68.4482
26	Papua New Guinea	1990	Female	Age-standardized	180.74	47458.6	55565.1	180.74	270.367	53553	58857.3	270.367	113.174	42023.8	52369.2	113.174	0.0038084	0.0026931	0.0050486	1.17081	1.24618	1.09905	67.6659
27	Samoa	1990	Female	Age-standardized	192.158	47785.5	54058.6	192.158	288.856	53307.6	57503.4	288.856	119.433	42719.9	50503	119.433	0.0040213	0.0027957	0.0054187	1.13128	1.18219	1.07871	68.8637
28	Solomon Islands	1990	Female	Age-standardized	189.546	48058.7	56607.8	189.546	284.033	54487.5	60007.4	284.033	117.976	42542.4	53297.1	117.976	0.0039441	0.0027731	0.0052128	1.17789	1.2528	1.1013	66.4958
29	Tonga	1990	Female	Age-standardized	204.189	47687.9	54449.8	204.189	308.134	53423.9	57797.6	308.134	128.009	42168.2	51151.9	128.009	0.0042818	0.0030357	0.0057677	1.1418	1.21304	1.08187	66.8007
30	Vanuatu	1990	Female	Age-standardized	201.998	48002.1	55780.2	201.998	301.942	53880.5	59061.7	301.942	125.984	42693.8	52637.9	125.984	0.0042081	0.0029509	0.0056039	1.16204	1.23291	1.09616	65.9933
32	Central Asia	1990	Female	Age-standardized	361.829	50755.2	58807	361.829	539.891	56500.7	61873.3	539.891	230.859	45251.1	55886.6	230.859	0.0071289	0.0051017	0.0095555	1.15864	1.23503	1.09509	50.1329
33	Armenia	1990	Female	Age-standardized	385.344	49937.1	59800.5	385.344	578.15	55367.6	63036.2	578.15	244.972	44507.9	56775.5	244.972	0.0077166	0.005504	0.010442	1.19752	1.27563	1.1385	44.5716
34	Azerbaijan	1990	Female	Age-standardized	356.693	51577.8	59337.6	356.693	523.519	57523.7	62640.1	523.519	229.047	45843.3	56180.9	229.048	0.0069156	0.0049963	0.0091009	1.15045	1.2255	1.08895	51.7964
35	Georgia	1990	Female	Age-standardized	370.665	51129.9	58514.7	370.665	551.567	56813.3	61497.8	551.567	235.982	45543.9	55590.3	235.982	0.0072495	0.0051814	0.0097084	1.14443	1.22059	1.08245	50.3208
36	Kazakhstan	1990	Female	Age-standardized	376.53	51143.5	57146	376.53	559.944	57196.5	60402.5	559.944	242.907	45349.2	53995.5	242.907	0.0073622	0.0053564	0.0097898	1.11737	1.19066	1.05605	51.3222
37	Kyrgyzstan	1990	Female	Age-standardized	344.239	49952.5	58595.7	344.239	517.13	55801.9	61764.8	517.13	221.031	44521.3	55618.7	221.031	0.0068913	0.0049646	0.0092672	1.17303	1.24926	1.10686	50.5773
38	Mongolia	1990	Female	Age-standardized	295.982	49773.7	58914.6	295.982	436.812	55486.4	62285.6	436.812	191.016	44085.3	55557.9	191.016	0.0059466	0.0043329	0.0078724	1.18365	1.26023	1.12254	55.1372
39	Tajikistan	1990	Female	Age-standardized	336.114	50769.8	60235.8	336.114	494.236	56265.5	63646.8	494.236	216.946	45362.7	56939.6	216.946	0.0066203	0.0047825	0.008784	1.18645	1.25521	1.13119	51.2637
40	Turkmenistan	1990	Female	Age-standardized	353.33	50663.9	57741.3	353.33	526.105	56572	60932.9	526.105	226.167	44768.7	54688.7	226.167	0.006974	0.0050519	0.0092997	1.13969	1.22158	1.07709	52.1198
41	Uzbekistan	1990	Female	Age-standardized	356.361	50448.4	59679.8	356.361	532.269	56073.6	62976	532.269	227.902	44573.4	56456.9	227.902	0.0070639	0.005113	0.0094923	1.18299	1.2666	1.12309	49.0317
42	Central Europe	1990	Female	Age-standardized	317.789	48350.3	60032.4	317.789	477.797	53549.9	62958.6	477.797	200.633	43273.7	57497.5	200.633	0.0065726	0.0046364	0.0089225	1.24161	1.32869	1.1757	48.2212
43	Albania	1990	Female	Age-standardized	248.775	48340.5	60874.5	248.775	374.007	53965.6	63915.5	374.007	157.285	42772	57751	157.285	0.0051463	0.0036773	0.0069305	1.25929	1.35021	1.18437	55.007
44	Bosnia and Herzegovina	1990	Female	Age-standardized	349.298	48447.9	64249.1	349.298	519.25	53791.2	67044.1	519.25	223.645	43442	61393	223.645	0.0072098	0.0051481	0.0096531	1.32615	1.41322	1.24638	39.6525
45	Bulgaria	1990	Female	Age-standardized	302.023	51653.5	60693.8	302.023	457.702	57489.8	63869	457.702	188.997	45853	57749.4	188.997	0.0058471	0.0041218	0.0079614	1.17502	1.25945	1.11096	56.2013
46	Croatia	1990	Female	Age-standardized	325.97	44203.8	58122.7	325.97	493.392	49771	61271.7	493.392	201.693	38871.7	54980.1	201.693	0.0073743	0.0051887	0.0099132	1.31488	1.4144	1.23107	39.423
47	Czech Republic	1990	Female	Age-standardized	340.372	49123.1	58314.7	340.372	509.41	55303.1	61864	509.41	216.202	43244.7	55010.5	216.202	0.006929	0.0049995	0.0092112	1.18711	1.27208	1.11864	49.5266
48	Hungary	1990	Female	Age-standardized	277.454	47350.5	55132.8	277.454	415.829	52998.2	58288.4	415.829	178.181	42387.5	52077.8	178.181	0.0058596	0.0042036	0.0078461	1.16436	1.22861	1.09982	56.7714
49	Macedonia	1990	Female	Age-standardized	301.65	48695.1	59783.2	301.65	445.524	54217.9	63235.2	445.524	193.095	43394.9	56749.9	193.095	0.0061947	0.0044497	0.0082173	1.22771	1.30775	1.16632	51.1332
50	Montenegro	1990	Female	Age-standardized	315.625	48674.8	60231.6	315.625	471.547	54242.2	63758	471.547	200.375	43289.2	57124.8	200.375	0.0064844	0.0046287	0.0086934	1.23743	1.31961	1.17543	48.9573
51	Poland	1990	Female	Age-standardized	347.184	48953.5	60397.9	347.184	524.846	54682.6	63675.2	524.846	219.502	43275.5	57573.7	219.502	0.0070921	0.0050722	0.009598	1.23378	1.3304	1.16445	45.8334
52	Romania	1990	Female	Age-standardized	303.795	46638.7	61293	303.795	461.178	51785.5	64302.5	461.178	188.457	41463	58521.1	188.457	0.0065138	0.0045452	0.0089055	1.31421	1.4114	1.24171	44.1957
53	Serbia	1990	Female	Age-standardized	282.062	47125.9	62367.4	282.062	421.561	52787.7	65430.2	421.561	178.447	41635	59283.4	178.447	0.0059853	0.004286	0.007986	1.32342	1.42388	1.2395	46.5502
54	Slovakia	1990	Female	Age-standardized	290.505	49336.6	59808.4	290.505	436.708	54857.3	63082.8	436.708	181.162	43794.4	56667.1	181.162	0.0058882	0.0041366	0.0079608	1.21225	1.29394	1.14994	53.7444
55	Slovenia	1990	Female	Age-standardized	371.449	53225.7	55573	371.449	557.047	59178.3	58592.1	557.047	234.641	46944.6	52904.5	234.641	0.0069788	0.0049982	0.009413	1.0441	1.12696	0.990095	57.8206
56	Eastern Europe	1990	Female	Age-standardized	320.884	52986.6	52832.4	320.884	480.579	58759.2	55879.3	480.579	204.355	47409.8	49915.1	204.355	0.0060559	0.0043104	0.0081788	0.99709	1.05284	0.950988	65.7124
57	Belarus	1990	Female	Age-standardized	289.992	50915.9	52385.7	289.992	436.688	56571.3	55740.8	436.688	182.837	45165.3	49381.8	182.837	0.0056955	0.0040482	0.0077192	1.02887	1.09336	0.985318	65.7911
58	Estonia	1990	Female	Age-standardized	273.298	51747.5	44244	273.298	410.778	58260.5	47299.6	410.778	173.227	45662.1	41090.1	173.227	0.0052814	0.0037937	0.0070507	0.854997	0.899872	0.811865	78.4852
59	Latvia	1990	Female	Age-standardized	256.07	50467	49881.9	256.07	387.481	56114.5	53112.3	387.481	162.153	44943.6	46627	162.153	0.005074	0.0036079	0.0069052	0.988408	1.03746	0.946498	71.6331
60	Lithuania	1990	Female	Age-standardized	267.735	50072	55372.3	267.735	403.464	56019.1	58443.5	403.464	166.842	44539.6	52445.7	166.842	0.005347	0.0037459	0.0072023	1.10585	1.17751	1.04328	63.0955
61	Moldova	1990	Female	Age-standardized	285.192	51040.6	53621.6	285.192	428.803	57051	56939.5	428.803	180.257	45351.8	50417.8	180.257	0.0055875	0.0039746	0.0075161	1.05057	1.1117	0.998046	65.0847
62	Russian Federation	1990	Female	Age-standardized	325.434	53111.2	53287.9	325.434	487.448	58874.7	56311	487.448	206.672	47358.5	50378.1	206.672	0.0061274	0.004364	0.0082794	1.00333	1.06376	0.956454	64.9457
63	Ukraine	1990	Female	Age-standardized	323.8	53621	51754.2	323.8	482.005	59663.3	55027.1	482.005	207.078	47899.5	48677.7	207.078	0.0060387	0.0043232	0.0080787	0.965186	1.01625	0.922294	67.7188
65	High-income Asia Pacific	1990	Female	Age-standardized	241.31	46805.7	41311.5	241.31	363.849	52651.8	43988.1	363.849	150.924	41280.1	38616.4	150.924	0.0051556	0.0036561	0.0069105	0.882616	0.935473	0.835452	77.5225
66	Brunei	1990	Female	Age-standardized	218.167	46700.7	38431.6	218.167	326.583	52902.8	41314	326.583	136.938	40649.8	35565.2	136.938	0.0046716	0.0033687	0.0061733	0.822935	0.874917	0.780941	83.7598
67	Japan	1990	Female	Age-standardized	241.519	45872.6	38845.4	241.519	363.629	52001.1	41642	363.629	150.841	39764.1	36070	150.841	0.005265	0.0037934	0.0069927	0.846811	0.907101	0.800791	79.0657
68	South Korea	1990	Female	Age-standardized	233.098	50276.6	47799.9	233.098	353.331	56644.2	50865.8	353.331	144.321	44997.1	44663.3	144.321	0.0046363	0.0032073	0.0062377	0.950739	0.992581	0.897989	76.2971
69	Singapore	1990	Female	Age-standardized	244.547	48501.8	40854.7	244.547	371.32	54726.2	43866.8	371.32	152.404	42600.7	37913.9	152.404	0.005042	0.0035775	0.006785	0.842335	0.889984	0.801568	80.5603
70	Australasia	1990	Female	Age-standardized	389.871	38598.3	45651.3	389.871	571.529	45076.8	48223.5	571.529	253.087	32505.4	42719.2	253.087	0.0101007	0.007786	0.012679	1.18273	1.31422	1.06981	32.3451
71	Australia	1990	Female	Age-standardized	397.676	38422.6	46902.6	397.676	584.514	44865.6	49631.4	584.514	257.952	32352.5	43833.6	257.952	0.01035	0.0079732	0.0130281	1.2207	1.35488	1.10623	28.6988
72	New Zealand	1990	Female	Age-standardized	350.877	39460.6	39518.4	350.877	516.605	46635.5	42287.4	516.605	227.699	33037.5	36527.8	227.699	0.0088919	0.0068921	0.0110775	1.00147	1.10565	0.906763	49.8531
73	Western Europe	1990	Female	Age-standardized	319.935	40777.8	50774.3	319.935	483.424	45163.3	53148.7	483.424	199.722	36742.2	48423.3	199.722	0.0078458	0.0054358	0.0107039	1.24515	1.31792	1.17681	41.0072
74	Andorra	1990	Female	Age-standardized	281.499	44644.6	48277.6	281.499	417.876	50911	51505.2	417.876	176.994	38591.9	44830.6	176.994	0.0063053	0.0045863	0.008208	1.08138	1.16166	1.01167	59.2911
75	Austria	1990	Female	Age-standardized	332.743	44872.3	45592.2	332.743	498.374	51436	48478.2	498.374	210.235	38452.9	42413.2	210.235	0.0074153	0.0054673	0.0096892	1.01604	1.10299	0.942496	57.1005
76	Belgium	1990	Female	Age-standardized	384.025	30623.3	41524.3	384.025	580.643	37113.6	44613.6	580.643	238.138	25318.8	38721.6	238.138	0.0125403	0.0094056	0.015645	1.35597	1.52936	1.20208	8.54892
77	Cyprus	1990	Female	Age-standardized	301.984	44663.4	52074.6	301.984	451.474	51251.8	55310.3	451.474	189.867	38433.7	48751.3	189.867	0.0067613	0.0049401	0.0088089	1.16593	1.26845	1.07919	51.7174
78	Denmark	1990	Female	Age-standardized	380.773	45322.5	55620.9	380.773	614.703	52259.4	58547.5	614.703	222.642	38890.9	52773.2	222.642	0.0084014	0.0057248	0.0117625	1.22723	1.35695	1.12033	39.0252
79	Finland	1990	Female	Age-standardized	346.441	46063.9	48128.6	346.441	515.171	51928.7	51041.8	515.171	220.325	40419.8	45438.6	220.325	0.0075209	0.0054509	0.0099207	1.04482	1.12417	0.982922	54.796
80	France	1990	Female	Age-standardized	290.897	38862.7	55017.3	290.897	438.702	44229.2	57536.3	438.702	182.077	33971.4	52370.9	182.077	0.0074853	0.0053597	0.0099188	1.41568	1.54162	1.30087	32.7733
81	Germany	1990	Female	Age-standardized	361.389	42057.9	53145.1	361.389	554.562	46207.1	55854.3	554.562	219.963	37857.8	50415.1	219.963	0.0085927	0.0058102	0.0120017	1.26362	1.3317	1.20878	35.7931
82	Greece	1990	Female	Age-standardized	331.894	40094.2	56879.7	331.894	498.127	44300.8	59413.1	498.127	208.587	35747.5	54273.2	208.587	0.0082779	0.005835	0.0112442	1.41865	1.51824	1.34113	28.2363
83	Iceland	1990	Female	Age-standardized	335.959	42279.1	57098.5	335.959	510.251	48795.6	60035.2	510.251	210.033	36236.3	54334.8	210.033	0.0079462	0.0057962	0.0104569	1.35052	1.49946	1.23034	34.1422
84	Ireland	1990	Female	Age-standardized	394.049	43596.4	49239	394.049	585.32	49571.3	52648.2	585.32	252.511	37835.3	45850.1	252.511	0.0090386	0.006674	0.0118076	1.12943	1.21183	1.06207	41.38
85	Israel	1990	Female	Age-standardized	374.643	41080.7	54248.5	374.643	559.293	46748.5	57048.8	559.293	235.643	36389.2	51278.2	235.643	0.0091197	0.0064756	0.0119639	1.32053	1.40916	1.22033	29.4846
86	Italy	1990	Female	Age-standardized	250.486	36846.4	45524.3	250.486	381.529	42973	48626.7	381.529	155.993	31439.4	42402	155.993	0.0067981	0.0049617	0.0088783	1.23552	1.34869	1.13156	47.3464
87	Luxembourg	1990	Female	Age-standardized	361.408	45697.4	50191.9	361.408	534.84	52572.2	53314.3	534.84	227.993	39471.1	47155.7	227.993	0.0079087	0.0057762	0.0101734	1.09835	1.19469	1.01412	49.4557
88	Malta	1990	Female	Age-standardized	307.347	44238.4	52483	307.347	478.222	50764.5	55484.5	478.222	185.87	37902.8	49458.7	185.87	0.0069475	0.0049039	0.0094204	1.18637	1.30488	1.09298	49.4692
89	Netherlands	1990	Female	Age-standardized	382.064	43744.6	43164.6	382.064	564.373	50923.4	46314.3	564.373	242.673	36884.8	40066.3	242.673	0.008734	0.0065792	0.0110828	0.986741	1.08625	0.90949	51.6037
90	Norway	1990	Female	Age-standardized	390.375	46755.5	49365.8	390.375	596.886	53755.3	52174.8	596.886	239.032	40150.1	46682.5	239.032	0.0083493	0.0059535	0.0111038	1.05583	1.1627	0.970597	49.5803
91	Portugal	1990	Female	Age-standardized	332.254	45790.2	48081.2	332.254	500.663	52711.6	51434.6	500.663	209.15	39470.1	45064.9	209.15	0.007256	0.0052989	0.0094982	1.05003	1.14175	0.975774	55.9403
92	Spain	1990	Female	Age-standardized	283.631	39119.9	52749.2	283.631	420.856	42931.3	55564.4	420.856	181.561	35769	50026.4	181.561	0.0072503	0.0050759	0.009803	1.3484	1.3986	1.29426	38.0966
93	Sweden	1990	Female	Age-standardized	301.126	34378.1	46209.7	301.126	462.868	40347.1	49738	462.868	182.861	29102.6	43002.9	182.861	0.0087592	0.0062833	0.0114721	1.34416	1.47763	1.23275	30.0514
94	Switzerland	1990	Female	Age-standardized	274.47	41956.7	54428.4	274.47	424.024	49386	57553.7	424.024	166.724	35265.7	51473.4	166.724	0.0065417	0.0047277	0.0085859	1.29725	1.45959	1.16539	45.0577
95	United Kingdom	1990	Female	Age-standardized	338.279	45567	50012.1	338.279	513.951	51865	52830.8	513.951	208.534	39852.6	47262.6	208.534	0.0074238	0.0052326	0.0099094	1.09755	1.18594	1.01862	52.1709
96	Southern Latin America	1990	Female	Age-standardized	318.483	44268.8	52299.1	318.483	491.928	50288.8	55261.1	491.928	194.399	38419.6	49431.4	194.399	0.0071943	0.0050599	0.0097821	1.1814	1.28662	1.09887	48.4097
97	Argentina	1990	Female	Age-standardized	303.242	43496.9	51867.6	303.242	465.11	49960.5	55111.6	465.11	187.512	37486	48602.6	187.512	0.0069716	0.0050022	0.0093096	1.19244	1.29655	1.10311	48.9729
98	Chile	1990	Female	Age-standardized	353.652	46068.3	53376	353.652	557.721	51440.5	55982.1	557.721	211.134	40426.4	50667.1	211.134	0.0076767	0.0052227	0.0108421	1.15863	1.25332	1.08829	47.1208
99	Uruguay	1990	Female	Age-standardized	336.201	44049.6	52463.4	336.201	516.572	50241.5	55457	516.572	204.108	38053.5	49413.5	204.108	0.0076323	0.0053637	0.0102818	1.19101	1.29853	1.10381	45.4248
100	High-income North America	1990	Female	Age-standardized	254.484	47506.2	37549.6	254.484	379.948	53858.2	40203.8	379.948	161.683	41361.7	35015.2	161.683	0.0053569	0.003909	0.0070546	0.790416	0.846562	0.746474	81.9392
101	Canada	1990	Female	Age-standardized	270.522	47435.4	40986.1	270.522	422.362	55032.7	44017.4	422.362	162.249	40189.1	38021	162.249	0.005703	0.0040371	0.0076747	0.864041	0.946051	0.79984	75.6248
102	United States	1990	Female	Age-standardized	252.621	47521.9	37170.9	252.621	375.095	53842.7	39815.6	375.095	161.954	41475.1	34656	161.954	0.0053159	0.0039048	0.0069665	0.782184	0.835586	0.73948	82.6577
104	Caribbean	1990	Female	Age-standardized	308.761	50588.5	52055.2	308.761	475.74	56215.6	55064.7	475.74	186.585	45135.1	49203.7	186.585	0.0061034	0.0041339	0.0084628	1.02899	1.09014	0.979527	63.5401
105	Antigua and Barbuda	1990	Female	Age-standardized	296.894	52147.4	49636.7	296.894	461.011	58460.3	52870.4	461.011	179.165	46270.9	46531.3	179.165	0.0056934	0.0038721	0.0078859	0.951853	1.00563	0.904382	70.4168
106	The Bahamas	1990	Female	Age-standardized	304.889	51259.4	48230.1	304.889	477.549	58010.9	51115.1	477.549	183.467	45010.1	45313.1	183.467	0.005948	0.0040761	0.0082321	0.940902	1.00673	0.881129	69.6726
107	Barbados	1990	Female	Age-standardized	286.055	50854.9	48447.9	286.055	445.007	56959	51552.5	445.007	172.178	45176.6	45427.5	172.178	0.0056249	0.0038112	0.0078127	0.952669	1.00555	0.90508	70.7443
108	Belize	1990	Female	Age-standardized	289.885	50574.2	51599.1	289.885	452.223	56956.4	54739.2	452.223	173.393	44639.5	48328.4	173.393	0.0057319	0.0038843	0.0079398	1.02027	1.08264	0.961072	66.1062
109	Cuba	1990	Female	Age-standardized	328.777	50035.6	52198.4	328.777	511.985	55856.5	55399.3	511.985	197.482	43994	49136.2	197.482	0.0065709	0.0044888	0.0091661	1.04323	1.11688	0.991814	60.1164
110	Dominica	1990	Female	Age-standardized	295.836	50232.2	50775.4	295.836	463.3	56586.2	53844.4	463.3	177.495	44286.2	47806.5	177.495	0.0058894	0.0040079	0.0081875	1.01081	1.07949	0.951546	65.8064
111	Dominican Republic	1990	Female	Age-standardized	320.236	51098.9	52177	320.237	483.797	57151.8	55570.7	483.797	199.979	45469.9	49164.9	199.979	0.006267	0.0043981	0.0084651	1.0211	1.08126	0.972334	63.1134
112	Grenada	1990	Female	Age-standardized	293.614	50568.7	51265.7	293.614	463.896	56906.9	54458.5	463.896	175.406	44516.6	48248.1	175.406	0.0058062	0.0039402	0.0081518	1.01378	1.08382	0.956976	66.0857
113	Guyana	1990	Female	Age-standardized	327.831	50361.4	54372.8	327.831	515.943	56507.8	57236.8	515.943	197.462	44575.9	51519.9	197.462	0.0065096	0.0044298	0.0091305	1.07965	1.15578	1.0129	58.2712
114	Haiti	1990	Female	Age-standardized	262.429	51160.8	54346	262.429	403.985	57141.5	57581.9	403.985	158.609	45622.8	51178.3	158.609	0.0051295	0.0034765	0.0070699	1.06226	1.12177	1.00771	66.9034
115	Jamaica	1990	Female	Age-standardized	275.102	50437.2	50033.3	275.102	430.299	56785.1	52993.4	430.299	164.587	44120.4	47091.5	164.587	0.0054543	0.0037304	0.0075777	0.991993	1.06734	0.933229	69.3265
116	Saint Lucia	1990	Female	Age-standardized	289.913	51166.7	50316.6	289.913	451.25	57373.8	53644.6	451.25	173.522	45130.3	47313.4	173.522	0.005666	0.0038449	0.0078651	0.983386	1.04837	0.935002	68.6778
117	Saint Vincent and the Grenadines	1990	Female	Age-standardized	316.649	46661.3	59899.1	316.649	498.592	51968.9	63117.9	498.592	188.837	41104.7	56810.8	188.837	0.0067861	0.0045941	0.009594	1.2837	1.3821	1.21453	44.5257
118	Suriname	1990	Female	Age-standardized	286.313	48095.6	48186.1	286.313	447.669	54208	51418.3	447.669	171.433	42040.4	44970.2	171.433	0.005953	0.0040778	0.0082584	1.00188	1.06969	0.948537	65.9916
119	Trinidad and Tobago	1990	Female	Age-standardized	344.204	51318.6	48964.3	344.204	531.796	58050.9	51894.9	531.796	207.441	44715.8	46182.7	207.441	0.0067072	0.0046391	0.0091609	0.954124	1.0328	0.893956	64.7048
120	Andean Latin America	1990	Female	Age-standardized	320.621	46170.3	59328.5	320.621	482.664	52373.6	62293.8	482.664	202.705	40806.4	56547.2	202.705	0.0069443	0.0049675	0.0092158	1.28499	1.38574	1.18941	43.5782
121	Bolivia	1990	Female	Age-standardized	313.579	45360.9	60631.2	313.579	467.7	51409.2	63850.2	467.7	198.118	39744.4	57508.7	198.118	0.006913	0.0049848	0.0090976	1.33664	1.44696	1.242	40.6564
122	Ecuador	1990	Female	Age-standardized	351.616	46379.7	58633.2	351.616	532.627	52574.7	61753	532.627	221.288	40926	55404.4	221.288	0.0075812	0.005407	0.0101309	1.2642	1.35377	1.17458	41.3209
123	Peru	1990	Female	Age-standardized	308.605	46309.3	59268.7	308.605	464.066	52595.1	62276.7	464.066	194.941	40875.8	56405.5	194.941	0.006664	0.0047691	0.0088234	1.27984	1.37993	1.18408	45.4283
124	Central Latin America	1990	Female	Age-standardized	406.735	44809.8	49589.7	406.735	612.647	50896.7	52425.3	612.647	255.399	39185.5	46835.6	255.399	0.0090769	0.0065177	0.0120371	1.10667	1.19523	1.03003	42.5324
125	Colombia	1990	Female	Age-standardized	412.879	42118.5	49434.1	412.879	618.346	48266.6	52463.1	618.346	259.81	36312.8	46532.7	259.81	0.0098028	0.0071548	0.012811	1.17369	1.28144	1.08694	34.525
126	Costa Rica	1990	Female	Age-standardized	416.841	42751.2	51390.6	416.841	627.096	48783.8	54719.7	627.096	261.541	37103.6	48344.5	261.541	0.0097504	0.0070489	0.0128546	1.20209	1.30296	1.12168	33.1121
127	El Salvador	1990	Female	Age-standardized	359.756	43660.5	53013.4	359.756	542.939	49818.8	56322.5	542.939	225.161	37767.8	49751.2	225.161	0.0082399	0.0059617	0.0108983	1.21422	1.31729	1.13055	40.6929
128	Guatemala	1990	Female	Age-standardized	388.613	43673.9	51614	388.613	579.673	50277.7	54698.8	579.673	246.122	37772.6	48687.3	246.122	0.0088981	0.0065159	0.0115294	1.1818	1.28896	1.08793	39.0149
129	Honduras	1990	Female	Age-standardized	365.854	43786.4	53361.5	365.854	547.534	49828.6	56563.5	547.534	229.009	38007.2	50008	229.009	0.0083554	0.0060254	0.0109883	1.21868	1.31575	1.13516	39.7901
130	Mexico	1990	Female	Age-standardized	396.289	46352	48030.3	396.289	597.521	52566.8	50883.7	597.521	247.392	40584.7	45246.7	247.392	0.0085496	0.0060957	0.0113669	1.03621	1.11487	0.967981	49.6544
131	Nicaragua	1990	Female	Age-standardized	381.162	44113.3	53726.1	381.162	571.429	50806.5	56963.6	571.429	241.327	38542.1	50610.5	241.327	0.0086405	0.0062614	0.0112472	1.21791	1.31312	1.12119	38.2683
132	Panama	1990	Female	Age-standardized	406.439	43998.4	56708.3	406.439	614.686	50061.3	59694.9	614.686	255.657	38256.5	53804.9	255.657	0.0092376	0.0066827	0.0122787	1.28887	1.40643	1.19243	30.7332
133	Venezuela	1990	Female	Age-standardized	473.808	44025.2	52276.3	473.808	710.126	50415.3	55254.2	710.126	299.896	37893.9	49334.5	299.896	0.0107622	0.0079141	0.0140855	1.18742	1.30191	1.09598	28.4262
134	Tropical Latin America	1990	Female	Age-standardized	373.679	55136.3	51953.1	373.679	552.598	61273.3	54978.9	552.598	237.97	49525.7	49194.3	237.97	0.0067774	0.004805	0.0090186	0.942267	0.993309	0.897273	65.0292
135	Brazil	1990	Female	Age-standardized	374.824	55174.2	51858.8	374.824	554.091	61313.3	54889.1	554.091	238.828	49546.8	49103.4	238.828	0.0067935	0.0048202	0.009037	0.939911	0.99105	0.895223	65.0817
136	Paraguay	1990	Female	Age-standardized	327.221	53890.7	55764.7	327.221	491.974	59904.7	59029.8	491.974	204.92	47686.7	52999.9	204.92	0.0060719	0.0042972	0.0082126	1.03477	1.11142	0.985395	63.3668
137	North Africa and Middle East	1990	Female	Age-standardized	286.205	53283.6	52265.5	286.205	430.767	59119.9	55184.4	430.767	179.579	47964.6	49485.9	179.579	0.0053714	0.003744	0.0072863	0.980893	1.03172	0.933431	70.4479
139	Algeria	1990	Female	Age-standardized	265.446	54215.6	51191.4	265.446	398.893	60516.6	54446.2	398.893	164.752	48424.7	48150.3	164.752	0.0048961	0.0034022	0.0065915	0.944218	0.994334	0.899691	75.2589
140	Bahrain	1990	Female	Age-standardized	311.705	54109	49815.7	311.705	471.66	60477	53257.9	471.66	194.695	47841.6	46689.6	194.695	0.0057607	0.0040696	0.007799	0.920654	0.97592	0.88063	71.9156
141	Egypt	1990	Female	Age-standardized	266.63	52233.1	49229.8	266.63	405.602	58561	52409.3	405.602	165.316	46261.8	46262.8	165.316	0.0051046	0.0035735	0.0069261	0.942502	1.00002	0.894952	74.2149
142	Iran	1990	Female	Age-standardized	246.16	53373.7	52687	246.16	379.336	58957.6	55719.2	379.336	150.121	48068.6	49819.9	150.121	0.004612	0.0031231	0.006434	0.987135	1.03643	0.945074	74.2503
143	Iraq	1990	Female	Age-standardized	277.542	57101.2	53386.8	277.542	418.072	63382.3	56494.4	418.072	172.084	51326.7	50103.8	172.084	0.0048605	0.0033527	0.006596	0.934951	0.976175	0.891328	76.0098
144	Jordan	1990	Female	Age-standardized	305.547	51343.9	53426.1	305.547	463.236	57019.6	56699.9	463.236	188.02	46010.3	50322.1	188.02	0.005951	0.0040865	0.0081241	1.04055	1.09371	0.994394	63.6857
145	Kuwait	1990	Female	Age-standardized	322.738	49957.2	47110.2	322.738	490.746	55764	50227.6	490.746	199.12	44649.5	44213	199.12	0.0064603	0.0044596	0.0088004	0.943013	0.990223	0.900717	66.7284
146	Lebanon	1990	Female	Age-standardized	295.741	53440.6	52023.2	295.741	449.811	59447.6	55177.4	449.811	182.11	47452.1	49060.6	182.11	0.005534	0.0038378	0.0075665	0.973479	1.0339	0.928169	69.9975
147	Libya	1990	Female	Age-standardized	210.876	53295.3	46110.5	210.876	317.091	59374.8	49560.1	317.091	131.109	47246.9	43017.6	131.109	0.0039567	0.002775	0.0053405	0.865189	0.910485	0.8347	85.16
148	Morocco	1990	Female	Age-standardized	306.981	53675.8	48680.4	306.981	471.814	60467.6	51802.8	471.814	188.372	47468	45823.4	188.372	0.0057192	0.0039684	0.0078028	0.906934	0.965352	0.856703	72.9659
149	Palestine	1990	Female	Age-standardized	270.849	56134.5	50159.2	270.849	410.933	62391.6	53282.1	410.933	167.069	50308.9	47044.3	167.069	0.004825	0.0033209	0.0065863	0.893555	0.935109	0.853995	78.6852
150	Oman	1990	Female	Age-standardized	218.703	53070.4	48362.4	218.703	327.172	59209	51816.3	327.172	135.864	47459.9	45167.5	135.864	0.004121	0.0028627	0.0055257	0.911287	0.951698	0.875142	81.4948
151	Qatar	1990	Female	Age-standardized	284.067	52286.7	47666.8	284.067	427.385	58470.7	50895.7	427.385	177.685	46262.4	44696.3	177.685	0.0054329	0.0038408	0.0073094	0.911642	0.966148	0.870448	74.2585
152	Saudi Arabia	1990	Female	Age-standardized	246.221	52132	51103.8	246.221	368.494	57947.7	54099	368.494	154.598	46542.9	48221.1	154.598	0.004723	0.0033216	0.0063591	0.980277	1.03606	0.933582	74.0506
153	Syria	1990	Female	Age-standardized	251.925	54386.6	53364.5	251.925	381.7	60858.1	56775.2	381.7	154.707	48408.3	50076.2	154.707	0.0046321	0.0031959	0.006272	0.981206	1.03445	0.932911	74.4949
154	Tunisia	1990	Female	Age-standardized	268.017	52977.8	53969.2	268.017	406.694	58671.9	57237.8	406.694	165.208	47121.9	50697.7	165.208	0.005059	0.003506	0.0069317	1.01871	1.07588	0.975557	69.8997
155	Turkey	1990	Female	Age-standardized	350.349	52927.7	54816.4	350.349	524.952	58909.2	57936.7	524.952	225.072	47474.9	51892.1	225.072	0.0066194	0.0047409	0.0089112	1.03568	1.09304	0.983491	60.3013
156	United Arab Emirates	1990	Female	Age-standardized	254.809	53852.1	46076.7	254.809	394.504	60255.6	49461.4	394.504	153.663	47323.2	43147.4	153.663	0.0047316	0.0032471	0.0065472	0.855614	0.911761	0.82086	81.4718
157	Yemen	1990	Female	Age-standardized	262.517	52609.7	54934.7	262.517	396.372	58036.4	58043.7	396.372	162.816	46900.8	51888.9	162.816	0.0049899	0.0034715	0.0068297	1.04419	1.10636	1.00013	68.7535
158	South Asia	1990	Female	Age-standardized	225.151	45610.3	52211.1	225.151	365.78	51076.6	55294.8	365.78	127.228	40231.8	49322.2	127.228	0.0049364	0.0031624	0.0071614	1.14472	1.22595	1.08259	63.025
160	Afghanistan	1990	Female	Age-standardized	317.921	54356.2	59020.7	317.921	483.8	60084.3	61971.9	483.8	196.728	48788.2	55981.6	196.728	0.0058488	0.0040323	0.008052	1.08581	1.14744	1.03142	61.5361
161	Bangladesh	1990	Female	Age-standardized	165.604	47562.7	49915.4	165.604	275.07	53386.9	53310.9	275.07	91.0674	41887.3	46525.2	91.0674	0.0034818	0.0021741	0.0051524	1.04947	1.11072	0.998576	76.7319
162	Bhutan	1990	Female	Age-standardized	182.465	45959.7	48375.5	182.465	301.54	52598.6	51985.3	301.54	103.441	39952.3	44797	103.441	0.0039701	0.0025891	0.0057329	1.05256	1.12126	0.98834	73.8607
163	India	1990	Female	Age-standardized	233.197	44915.7	52956.2	233.197	378.713	50630.7	56049.7	378.713	133.036	39729.3	50002.3	133.036	0.0051919	0.0033486	0.0074799	1.17901	1.25857	1.10703	59.5654
164	Nepal	1990	Female	Age-standardized	162.16	44888.6	48028.3	162.16	260.43	50916.5	51527.7	260.43	93.5669	39583.8	44743.2	93.5669	0.0036125	0.0023638	0.0051148	1.06994	1.13034	1.012	74.7862
165	Pakistan	1990	Female	Age-standardized	219.189	48263.1	47920.9	219.189	361.144	54443.8	50982.6	361.144	122.493	42172.5	44818.1	122.493	0.0045415	0.0029046	0.0066333	0.992911	1.06273	0.936427	74.2917
167	Central Sub-Saharan Africa	1990	Female	Age-standardized	203.045	45609.5	46692.3	203.045	314.514	51912.4	49969.8	314.514	121.699	39646.9	43541.7	121.699	0.0044518	0.0030696	0.0060586	1.02374	1.09824	0.96258	72.9383
168	Angola	1990	Female	Age-standardized	203.576	45715.2	44890.2	203.576	314.632	52199	48148.4	314.632	122.285	39593.6	41642.6	122.285	0.0044531	0.0030885	0.0060276	0.981955	1.05175	0.922402	75.4344
169	Central African Republic	1990	Female	Age-standardized	207.957	46796.8	49236.3	207.957	322.948	53304.6	52335.5	322.948	124.409	40630	46002.2	124.409	0.0044438	0.003062	0.0060585	1.05213	1.13222	0.98182	71.2814
170	Congo	1990	Female	Age-standardized	225.54	45757.4	45486.7	225.54	352.875	52609.7	48651.1	352.875	135.598	39329.7	42484.8	135.598	0.004929	0.0034477	0.0067074	0.994083	1.08022	0.924754	72.0904
171	Democratic Republic of the Congo	1990	Female	Age-standardized	200.484	45542.5	47190.1	200.484	311.436	52259.8	50546.1	311.436	120.662	39504.8	43931.1	120.662	0.0044021	0.0030544	0.0059594	1.03618	1.11204	0.967208	72.4664
172	Equatorial Guinea	1990	Female	Age-standardized	214.93	45603.7	49301.4	214.93	333.165	52031.3	52455.4	333.165	128.548	39632.6	46358.9	128.548	0.004713	0.0032435	0.0064032	1.08108	1.16972	1.00815	68.0665
173	Gabon	1990	Female	Age-standardized	213.125	43741	40546.1	213.125	330.227	50857.9	43745.3	330.227	128.235	37313.7	37440.6	128.235	0.0048724	0.0034367	0.0064931	0.92696	1.0034	0.860148	76.4231
174	Eastern Sub-Saharan Africa	1990	Female	Age-standardized	163.488	46928.2	48967.4	163.488	253.384	52555.3	51739.4	253.384	96.4947	41725.1	46102.6	96.4947	0.0034838	0.0023126	0.0048213	1.04345	1.10491	0.984476	77.0814
175	Burundi	1990	Female	Age-standardized	172.305	47611.8	50379.6	172.305	267.722	53759.8	53500.6	267.722	102.671	41899.9	47201.1	102.672	0.003619	0.0024504	0.00498	1.05813	1.12652	0.995178	75.4584
176	Comoros	1990	Female	Age-standardized	183.213	47777.9	48690.7	183.213	280.249	54194	51934.9	280.249	109.691	42094.4	45543.5	109.691	0.0038347	0.0026058	0.0051712	1.01911	1.08194	0.958314	76.6101
177	Djibouti	1990	Female	Age-standardized	156.216	45765.9	44507.2	156.216	242.441	52096.3	47785.4	242.441	92.5259	39845.4	41214.2	92.5259	0.0034134	0.0023221	0.0046537	0.972499	1.03435	0.917252	81.7194
178	Eritrea	1990	Female	Age-standardized	156.174	47226.7	50661.4	156.174	240.123	53528	54020.4	240.123	93.3004	41621.8	46951.2	93.3004	0.0033069	0.0022416	0.0044859	1.07273	1.12804	1.0092	76.3002
179	Ethiopia	1990	Female	Age-standardized	157.76	50475.2	50246.9	157.76	245.768	56586.6	53325.1	245.768	92.9812	44829.2	47106.8	92.9812	0.0031255	0.0020741	0.0043432	0.995478	1.05081	0.942362	81.9261
180	Kenya	1990	Female	Age-standardized	182.194	40175.2	40396.3	182.194	303.312	46409.7	43475.1	303.312	103.406	34584.8	37432.7	103.406	0.004535	0.0029899	0.0065355	1.0055	1.08234	0.936767	73.5734
181	Madagascar	1990	Female	Age-standardized	149.803	46945.2	60911.8	149.803	231.12	52656.2	64109.3	231.12	90.7143	41415.1	58117	90.7143	0.003191	0.0021904	0.0043892	1.29751	1.40328	1.21751	63.4709
182	Malawi	1990	Female	Age-standardized	169.666	47061.1	50269.3	169.666	262.469	53313.3	53427	262.469	101.404	41404	47217.2	101.404	0.0036052	0.0024491	0.0049231	1.06817	1.1404	1.00213	74.9325
183	Mauritius	1990	Female	Age-standardized	284.8	48222	48251.7	284.8	427.25	54977.5	51486.1	427.25	181.418	42152.8	45110.9	181.418	0.005906	0.0043038	0.0077714	1.00062	1.07018	0.936495	66.3258
184	Mozambique	1990	Female	Age-standardized	175.066	47787.1	53240.1	175.066	271.366	53877.2	56354.8	271.366	103.044	41977.2	50208.8	103.044	0.0036635	0.0024548	0.0050368	1.11411	1.1961	1.04599	71.8599
185	Rwanda	1990	Female	Age-standardized	160.056	50145.5	51092.4	160.056	246.906	56321.3	54146.3	246.906	94.8028	44163.1	47859.6	94.8029	0.0031918	0.0021467	0.0043839	1.01888	1.0837	0.961382	80.159
186	Seychelles	1990	Female	Age-standardized	218.918	49992.7	47115.7	218.918	329.119	56232.2	50304.1	329.119	135.645	44099.8	44001.4	135.645	0.004379	0.0030759	0.0058528	0.942451	0.997767	0.894579	78.2088
187	Somalia	1990	Female	Age-standardized	169.355	47164	51446.1	169.355	262.029	53292.7	54567.3	262.029	100.948	41597.2	48167.9	100.948	0.0035908	0.0024268	0.0049168	1.09079	1.15796	1.02392	73.6569
189	Tanzania	1990	Female	Age-standardized	159.948	41720.8	48933.2	159.948	247.472	46985	51951.9	247.472	95.0449	36666.8	45911.6	95.0449	0.0038338	0.0025921	0.0052671	1.17287	1.25213	1.10571	67.4028
190	Uganda	1990	Female	Age-standardized	163.938	49857.1	43243	163.938	252.825	56429.3	46485.7	252.825	97.0507	43580.2	40144.9	97.0507	0.0032882	0.0022269	0.0044804	0.867339	0.921173	0.823786	88.7082
191	Zambia	1990	Female	Age-standardized	152.225	46953.8	45520.1	152.225	233.182	52941	48714.2	233.182	90.7157	41027.7	42564	90.7157	0.003242	0.0022111	0.0044046	0.969467	1.03744	0.92016	82.8435
192	Southern Sub-Saharan Africa	1990	Female	Age-standardized	265.45	45469	40834.8	265.45	384.431	51739.2	43619.9	384.431	170.825	39689.1	38066.8	170.825	0.0058381	0.0043041	0.0074302	0.898079	0.959125	0.843074	72.8426
193	Botswana	1990	Female	Age-standardized	267.831	45661.2	45319.4	267.831	390.743	52429.3	48551.2	390.743	172.143	39302.9	42275.8	172.143	0.0058656	0.0043799	0.0074528	0.992515	1.07564	0.926031	67.0333
194	Lesotho	1990	Female	Age-standardized	243.167	45809.3	49103.1	243.167	357.575	52254.6	52281.2	357.575	153.817	39970.8	45914.6	153.817	0.0053082	0.0038482	0.0068429	1.0719	1.14871	1.00051	65.3427
195	Namibia	1990	Female	Age-standardized	299.588	44976.5	47109.8	299.588	433.29	51396	50287.5	433.29	191.634	39186	44068.5	191.634	0.006661	0.0048904	0.0084304	1.04743	1.1246	0.978433	59.3687
196	South Africa	1990	Female	Age-standardized	272.56	46467.6	40849.9	272.56	393.851	52797.2	43623.8	393.851	175.577	40689.6	37981.2	175.577	0.0058656	0.004315	0.0074597	0.879105	0.933438	0.826251	73.8279
197	Swaziland	1990	Female	Age-standardized	218.867	42770.8	52938	218.867	323.335	48917.8	56216.4	323.335	137.175	37508.1	49737.7	137.175	0.0051172	0.0036572	0.0066098	1.23771	1.32605	1.1492	56.4595
198	Zimbabwe	1990	Female	Age-standardized	232.06	42564.8	36880.6	232.06	339.104	49316.2	39846	339.104	147.986	36111.3	34189.1	147.986	0.0054519	0.004098	0.0068761	0.86646	0.946771	0.80797	76.8605
199	Western Sub-Saharan Africa	1990	Female	Age-standardized	178.531	38267	36131.7	178.531	278.447	44906.9	38932.3	278.447	105.672	32148	33318.6	105.672	0.0046654	0.003287	0.0062005	0.944198	1.03641	0.866956	76.529
200	Benin	1990	Female	Age-standardized	215.3	41951.3	45291.2	215.3	354.361	48532.8	48596.6	354.361	124.844	35849	42060.9	124.844	0.0051321	0.0034825	0.0073015	1.07962	1.17328	1.00131	65.8491
201	Burkina Faso	1990	Female	Age-standardized	196.633	41488.2	49107.2	196.633	330.121	47485.7	52566.2	330.121	109.019	35684	46043.7	109.019	0.0047395	0.0030551	0.006952	1.18364	1.29032	1.10699	61.7761
202	Cameroon	1990	Female	Age-standardized	202.809	35834.2	39491.3	202.809	329.642	42616.2	42595.4	329.642	117.468	29653.2	36417.6	117.468	0.0056596	0.0039614	0.0077351	1.10206	1.22811	0.999514	61.6033
203	Cape Verde	1990	Female	Age-standardized	232.972	38776.4	43956.2	232.972	378.725	45257.5	47214.4	378.725	132.502	32484.4	40837.3	132.502	0.0060081	0.004079	0.0083682	1.13358	1.25714	1.04324	57.7984
204	Chad	1990	Female	Age-standardized	241.888	40912.2	45769.7	241.888	388.058	47752.1	49079.6	388.058	143.684	34605.6	42630.3	143.684	0.0059124	0.0041521	0.0081265	1.11873	1.23189	1.0278	59.2146
205	Cote d'Ivoire	1990	Female	Age-standardized	263.133	39488.2	44363.1	263.133	420.808	46177.1	47702.8	420.808	154.493	33259.5	41285.4	154.493	0.0066636	0.0046451	0.0091129	1.12345	1.24131	1.03304	54.8001
206	The Gambia	1990	Female	Age-standardized	301.459	37286.2	49881	301.459	517.86	43656	52935	517.86	165.261	31152.4	46933.3	165.261	0.008085	0.0053049	0.0118623	1.33779	1.50657	1.21255	34.1415
207	Ghana	1990	Female	Age-standardized	242.959	37914.7	40267.6	242.959	393.75	44542.8	43163	393.75	140.261	31675	37114.4	140.261	0.006408	0.0044281	0.0088398	1.06206	1.17173	0.969022	59.8835
208	Guinea	1990	Female	Age-standardized	209.888	39715.2	43637.6	209.888	341.933	46533.9	46824.3	341.933	120.934	33562.1	40392.4	120.934	0.0052848	0.0036033	0.0073481	1.09876	1.20351	1.00624	63.862
209	Guinea-Bissau	1990	Female	Age-standardized	234.878	42601.1	48996.7	234.878	382.603	49235.7	52393.3	382.603	134.173	36583.9	45905.1	134.173	0.0055134	0.0036675	0.0077708	1.15013	1.25479	1.06413	59.5277
210	Liberia	1990	Female	Age-standardized	227.12	38480.8	45107.4	227.12	369.469	44897.1	48604.8	369.469	131.314	32352.1	41873.3	131.314	0.0059022	0.0040589	0.0082293	1.1722	1.2943	1.08258	56.067
211	Mali	1990	Female	Age-standardized	208.595	40210.1	45184.8	208.595	342.832	46740.7	48396.4	342.832	118.704	34048.4	41898.1	118.704	0.0051876	0.0034863	0.0073348	1.12372	1.23054	1.03542	62.9016
212	Mauritania	1990	Female	Age-standardized	255.467	37549.4	43905	255.467	412.657	43937	47114.2	412.657	149.018	31612.8	40789	149.018	0.0068035	0.0047139	0.009392	1.16926	1.29027	1.07231	51.2864
213	Niger	1990	Female	Age-standardized	169.847	40399.6	46399.1	169.847	258.327	46195.9	49714.5	258.327	103.096	34675.9	43155.6	103.096	0.0042042	0.0029731	0.005592	1.1485	1.24454	1.07617	66.8257
214	Nigeria	1990	Female	Age-standardized	122.108	36841.1	26229.2	122.108	183.176	44107.7	29155.8	183.176	75.7851	30359.8	23538.6	75.7851	0.0033144	0.0024962	0.0041529	0.711956	0.775321	0.661014	97.8727
215	Sao Tome and Principe	1990	Female	Age-standardized	221.63	39066.3	43144.6	221.63	363.407	46192.4	46513.9	363.407	127.772	32378	39791.7	127.772	0.0056732	0.0039463	0.0078672	1.10439	1.22897	1.00696	61.3889
216	Senegal	1990	Female	Age-standardized	260.196	38944.8	45292.6	260.196	421.664	45959	48740.7	421.664	152.227	32713.6	41980.4	152.227	0.0066811	0.0046533	0.0091748	1.163	1.28327	1.06052	52.3345
217	Sierra Leone	1990	Female	Age-standardized	305.663	41585.5	57764	305.663	535.833	47275.5	60626.5	535.833	164.54	35892.2	55057.3	164.54	0.0073502	0.0045843	0.0113343	1.38904	1.53396	1.28241	35.1119
218	Togo	1990	Female	Age-standardized	235.005	41561.7	46207.2	235.005	386.405	48081.8	49673.2	386.405	134.958	35101.7	42950.1	134.958	0.0056544	0.0038448	0.0080364	1.11177	1.22359	1.0331	61.0502
239	East Asia & Pacific - WB	1990	Female	Age-standardized	223.555	50027.1	46202.8	223.555	341.742	55684.6	49091.1	341.742	136.193	44757.1	43469.6	136.193	0.0044687	0.0030429	0.0061371	0.923556	0.971235	0.881593	78.8476
240	Europe & Central Asia - WB	1990	Female	Age-standardized	323.317	47510.8	53930.2	323.317	484.128	52533.8	56584.8	484.128	204.719	42891.4	51425.8	204.719	0.0068051	0.004773	0.0092155	1.13512	1.19898	1.07711	53.3229
241	Latin America & Caribbean - WB	1990	Female	Age-standardized	364.2	48961.5	51759.5	364.2	545.68	54942.6	54551.7	545.68	228.432	43568.2	49109.2	228.432	0.0074385	0.0052431	0.0099318	1.05715	1.12718	0.992885	54.5105
242	Sub-Saharan Africa - WB	1990	Female	Age-standardized	190.942	43518.4	43153.9	190.942	290.211	49401.4	45835.8	290.211	116.373	38024.5	40465.2	116.373	0.0043876	0.0030605	0.0058746	0.991626	1.06419	0.927825	75.2153
243	Middle East & North Africa - WB	1990	Female	Age-standardized	271.193	53170.4	51332.6	271.193	409.961	59050.9	54281	409.961	168.576	47715.9	48500.4	168.576	0.0051004	0.0035329	0.0069425	0.965435	1.01644	0.919224	72.8639
244	South Asia - WB	1990	Female	Age-standardized	225.218	45734.5	52191.4	225.218	364.78	51181.6	55273.4	364.78	127.505	40368.7	49325	127.505	0.0049245	0.0031585	0.0071272	1.14118	1.22186	1.07995	63.3027
298	American Samoa	1990	Female	Age-standardized	191.406	48676.1	48681.8	191.406	286.126	54911	52335.6	286.126	120.826	42875.4	45355.6	120.826	0.0039322	0.0028181	0.0052107	1.00012	1.05785	0.953098	77.2111
305	Bermuda	1990	Female	Age-standardized	324.649	51805.3	47869.6	324.649	504.45	58557.7	50946.1	504.45	195.62	44988.8	44961.9	195.62	0.0062667	0.0043482	0.0086146	0.924029	0.999402	0.870015	68.9303
349	Greenland	1990	Female	Age-standardized	220.537	46112	38906	220.537	328.525	52803.9	41941.4	328.525	138.977	39569.1	36011.8	138.977	0.0047826	0.0035123	0.0062216	0.843729	0.910099	0.794286	81.9033
351	Guam	1990	Female	Age-standardized	198.915	49158.1	46409.9	198.915	299.977	55322.1	49670.8	299.977	125.436	43136.2	42908.7	125.436	0.0040464	0.0029079	0.0054224	0.944097	0.994725	0.897846	79.9393
376	Northern Mariana Islands	1990	Female	Age-standardized	193.516	49203.2	45721.1	193.516	288.476	55410.3	49104.4	288.476	122.835	43487	42496.8	122.835	0.003933	0.0028246	0.0052062	0.929231	0.97723	0.886195	81.4538
385	Puerto Rico	1990	Female	Age-standardized	309.006	50748.5	49786.2	309.006	486.815	57239.4	53098.8	486.815	183.992	44806.1	46698.5	183.992	0.006089	0.0041064	0.0085049	0.981038	1.04224	0.927661	66.4925
422	Virgin Islands, U.S.	1990	Female	Age-standardized	273.311	50750.8	48065.4	273.311	434.23	57060.8	51297.6	434.23	160.198	44596.3	45117.4	160.198	0.0053854	0.0035922	0.00761	0.947086	1.01168	0.898999	72.3963
435	South Sudan	1990	Female	Age-standardized	151.887	47618.3	45821.8	151.887	233.5	53943.2	49065.8	233.5	91.1372	41927.4	42555.4	91.1372	0.0031897	0.0021737	0.0043286	0.962273	1.01498	0.909584	83.5623
522	Sudan	1990	Female	Age-standardized	263.91	51902.2	53224.9	263.91	399.361	57807.7	56318	399.362	163.569	46697.8	50323.2	163.569	0.0050848	0.0035027	0.0069084	1.02548	1.07763	0.97423	69.3527
44559	Africa	1990	Female	Age-standardized	208.553	45341.4	44429	208.553	316.596	51233.6	47142.3	316.596	128.177	39923.3	41778.6	128.177	0.0045996	0.0032106	0.0061795	0.979877	1.04647	0.920144	74.7532
44560	America	1990	Female	Age-standardized	306.012	48396.6	45953.8	306.012	460.475	54349.7	48732.3	460.475	192.589	42815.8	43341.6	192.589	0.006323	0.0044981	0.0084725	0.949526	1.01228	0.896644	67.0932
44561	Asia	1990	Female	Age-standardized	229.143	48698.8	48513.5	229.143	354.26	54225.6	51399.4	354.26	137.416	43466.7	45697.9	137.416	0.0047053	0.0031614	0.0065331	0.996196	1.05133	0.947881	73.1943
44562	Europe	1990	Female	Age-standardized	321.805	47185.9	53495.3	321.805	481.915	52178.3	56126.3	481.915	203.336	42563.9	51001.8	203.336	0.0068199	0.0047772	0.0092359	1.13371	1.19824	1.07567	53.3255
44563	African Region	1990	Female	Age-standardized	192.511	43679.4	43065.6	192.511	291.956	49591.6	45775.8	291.956	117.425	38174.6	40393	117.425	0.0044074	0.003076	0.0058872	0.985949	1.05811	0.923054	75.4469
44564	Region of the Americas	1990	Female	Age-standardized	306.014	48396.9	45954	306.014	460.48	54350.1	48732.6	460.48	192.59	42816.3	43341.7	192.59	0.006323	0.0044981	0.0084725	0.949523	1.01227	0.896643	67.0933
44565	South-East Asia Region	1990	Female	Age-standardized	223.889	46438.1	52481.7	223.889	358.399	51937	55510	358.399	128.644	41205.4	49522.3	128.644	0.0048212	0.003122	0.0069007	1.13014	1.20184	1.06879	64.5318
44566	European Region	1990	Female	Age-standardized	323.536	47463.8	53925.2	323.536	484.408	52487.2	56568.1	484.408	204.856	42849.4	51432.6	204.856	0.0068165	0.0047808	0.0092291	1.13613	1.20031	1.07775	53.1994
44567	Eastern Mediterranean Region	1990	Female	Age-standardized	252.272	51715.6	50603.8	252.272	389.252	57305.9	53471.9	389.252	151.024	46368.2	47840.3	151.024	0.0048781	0.0032571	0.0067925	0.9785	1.03175	0.933095	73.3043
44568	Western Pacific Region	1990	Female	Age-standardized	223.46	50028.9	45164.9	223.46	341.032	55717	48015.2	341.032	136.679	44699.6	42431.7	136.679	0.0044666	0.0030577	0.0061208	0.902776	0.949264	0.861769	80.1039
44575	World Bank High Income	1990	Female	Age-standardized	288.242	45069.1	45675.3	288.242	433.555	50315.3	48088.4	433.555	181.562	40026	43344.6	181.562	0.0063955	0.0045361	0.0086168	1.01345	1.08291	0.95574	62.8645
44576	World Bank Upper Middle Income	1990	Female	Age-standardized	266.225	51145.3	47814.6	266.225	403.384	56770.1	50738.2	403.384	165.102	45908.9	45100.8	165.102	0.0052053	0.0035963	0.0071056	0.934878	0.982396	0.89375	74.1181
44577	World Bank Lower Middle Income	1990	Female	Age-standardized	236.858	46892.7	50971.7	236.858	369.115	52351	53807	369.115	140.339	41667	48253.7	140.339	0.0050511	0.0033681	0.0070508	1.08699	1.15808	1.02781	65.8534
44578	World Bank Low Income	1990	Female	Age-standardized	194.492	46405.7	48474.4	194.492	300.562	52093.3	51324.8	300.562	115.954	41152.2	45684.1	115.954	0.0041911	0.0028177	0.0057697	1.04458	1.11013	0.985248	73.1236
44634	High-middle SDI	1990	Female	Age-standardized	280.892	51609.6	49029.9	280.892	421.52	57303.8	51918.2	421.52	176.304	46401.5	46403.3	176.304	0.0054426	0.0037995	0.0073559	0.950014	1.00004	0.906017	71.9059
44635	High SDI	1990	Female	Age-standardized	285.252	44881	45148.1	285.252	429.461	50147.4	47563.4	429.461	179.616	39832.3	42805.8	179.616	0.0063558	0.0045093	0.008564	1.00595	1.07465	0.948471	63.5325
44636	Low-middle SDI	1990	Female	Age-standardized	231.317	47027.6	48230.4	231.317	359.637	52554.1	51073.9	359.637	136.887	41740.5	45555.5	136.887	0.0049188	0.0032795	0.0068432	1.02558	1.0914	0.971834	70.2601
44637	Low SDI	1990	Female	Age-standardized	200.697	45927	51237.3	200.697	318.91	51550.9	54254.6	318.91	116.577	40851.1	48389.9	116.577	0.0043699	0.0028537	0.0061863	1.11563	1.18454	1.05245	67.8838
44638	North America	1990	Female	Age-standardized	254.503	47507.2	37551.4	254.503	379.977	53859.4	40205.2	379.978	161.695	41362.5	35017	161.695	0.0053571	0.0039092	0.007055	0.790436	0.846587	0.746485	81.9365
44639	Middle SDI	1990	Female	Age-standardized	251.599	49499.1	49405.6	251.599	387.568	55091.6	52295.4	387.568	152.92	44293.1	46657.4	152.92	0.0050829	0.0034525	0.007035	0.998112	1.05338	0.949246	71.0028
1	Global	1990	Male	Age-standardized	210.821	48636.1	46407.1	210.821	328.323	54293.3	49134	328.323	125.805	43425.3	43747.4	125.805	0.0043347	0.002897	0.0060472	0.954171	1.00741	0.904974	72.1602
5	East Asia	1990	Male	Age-standardized	169.616	50692.1	41596.2	169.616	270.061	56573.4	44522.8	270.061	98.3356	45166.2	38840.5	98.3356	0.003346	0.0021772	0.0047736	0.820566	0.859946	0.786992	86.792
6	China	1990	Male	Age-standardized	169.89	50832.6	41751.4	169.89	270.911	56648	44698.7	270.911	98.3922	45309.5	38985.2	98.3922	0.0033422	0.0021716	0.0047824	0.821351	0.86042	0.789059	86.7733
7	North Korea	1990	Male	Age-standardized	161.981	50679.1	41223.1	161.981	252.601	56934.5	44383.9	252.601	95.8626	44464.3	38278.2	95.8626	0.0031962	0.0021559	0.0044367	0.813414	0.860874	0.779562	88.2485
8	Taiwan	1990	Male	Age-standardized	162.293	42889	33242.8	162.293	253.306	49302.6	36178.5	253.306	97.2533	36945.1	30663.9	97.2533	0.003784	0.0026324	0.0051378	0.775089	0.829986	0.733804	86.3902
9	Southeast Asia	1990	Male	Age-standardized	173.098	50050.5	50359.8	173.098	272.422	55764.8	53438.4	272.422	101.271	45005.3	47474.2	101.271	0.0034585	0.0022502	0.0048852	1.00618	1.05486	0.958283	75.2276
10	Cambodia	1990	Male	Age-standardized	149.771	53585.1	54196.6	149.771	230.57	59418.9	57537.9	230.57	90.026	48507.2	50956.2	90.026	0.002795	0.0018559	0.0038804	1.01141	1.05049	0.968343	79.5342
11	Indonesia	1990	Male	Age-standardized	197.115	51682.8	53837.8	197.115	323.878	57397.8	56918.6	323.878	110.423	46618.6	50852.2	110.423	0.0038139	0.0023687	0.0056427	1.0417	1.09081	0.99165	70.6942
12	Laos	1990	Male	Age-standardized	136.064	50791.5	47899.5	136.064	208.339	56290.6	51520.9	208.339	82.9456	45477.5	44345	82.9456	0.0026789	0.0018239	0.0037011	0.943063	0.975097	0.915266	84.3119
13	Malaysia	1990	Male	Age-standardized	167.354	37676.6	37668.9	167.354	255.576	43660.5	40767.4	255.576	102.841	32415.6	34565.6	102.841	0.0044418	0.0031726	0.0058537	0.999796	1.06633	0.933737	68.7648
14	Maldives	1990	Male	Age-standardized	146.805	48991	45973.6	146.805	225.091	55219.6	49546	225.091	88.5725	43179.1	42713.8	88.5725	0.0029966	0.0020513	0.0040763	0.938409	0.989224	0.897255	82.3745
15	Myanmar	1990	Male	Age-standardized	132.138	54312.9	43211.3	132.138	204.181	60931	46755.1	204.181	78.7484	48289.5	39781.3	78.7484	0.0024329	0.0016308	0.003351	0.795599	0.823809	0.767344	94.5879
16	Philippines	1990	Male	Age-standardized	171.473	47410.8	52649.9	171.473	262.108	53914.5	55860.5	262.108	107.061	41919.9	49550.4	107.061	0.0036168	0.0025539	0.0048615	1.11051	1.18203	1.03609	68.0671
17	Sri Lanka	1990	Male	Age-standardized	144.952	49122.3	45288.6	144.952	220.909	55858.6	48399.8	220.909	87.6939	42981.2	42159.1	87.6939	0.0029508	0.0020403	0.0039548	0.921954	0.980873	0.86647	83.6482
18	Thailand	1990	Male	Age-standardized	171.841	47641.7	48778.9	171.841	273.158	53401.7	52108.1	273.158	99.1035	42189	45521.8	99.1035	0.0036069	0.002349	0.0051152	1.02387	1.079	0.975776	73.1681
19	Timor-Leste	1990	Male	Age-standardized	149.527	50441.4	54564.5	149.527	229.882	56220.8	57962.6	229.882	89.2696	45101.6	51676	89.2696	0.0029644	0.0019793	0.0040889	1.08174	1.14577	1.03098	74.2717
20	Vietnam	1990	Male	Age-standardized	145.377	50675.7	48514.9	145.377	230.962	56779.4	52056.2	230.962	83.5293	44896.2	45229.1	83.5293	0.0028688	0.0018605	0.0040677	0.957361	1.00742	0.916815	82.1616
21	Oceania	1990	Male	Age-standardized	167.072	48310.8	52936.2	167.072	251.327	53802.7	56340.3	251.327	104.232	43093.6	49830.9	104.232	0.0034583	0.0024187	0.0046713	1.09574	1.15634	1.04716	70.0261
22	Fiji	1990	Male	Age-standardized	164.267	48053.7	50257.5	164.267	246.504	54032.6	53766.6	246.504	102.889	42279.7	46874.1	102.889	0.0034184	0.0024335	0.0045621	1.04586	1.10867	0.995078	73.2008
23	Kiribati	1990	Male	Age-standardized	163.18	47144.9	52887.7	163.18	245.821	53105.6	56578.9	245.821	101.209	41731.4	49354.6	101.209	0.0034612	0.0024252	0.0046289	1.12181	1.18267	1.0654	68.491
24	Marshall Islands	1990	Male	Age-standardized	160.037	48034	52784.5	160.037	240.886	54057.4	56127.4	240.886	100.226	42420	49306.2	100.226	0.0033317	0.0023627	0.0044561	1.0989	1.16233	1.03829	70.7219
25	Federated States of Micronesia	1990	Male	Age-standardized	165.807	48173.4	52928.7	165.807	250.121	54078.1	56406.3	250.121	103.668	42791.3	49704.6	103.668	0.0034419	0.0024226	0.0046252	1.09871	1.16156	1.04305	69.9674
26	Papua New Guinea	1990	Male	Age-standardized	164.428	48283	53789.6	164.428	247.383	53960.4	57332.6	247.383	102.215	42850.8	50441.6	102.215	0.0034055	0.0023854	0.0045845	1.11405	1.17715	1.06249	69.3293
27	Samoa	1990	Male	Age-standardized	173.389	48044.1	52217.1	173.389	261.253	54456.1	55638	261.253	108.29	42280.5	48901.7	108.29	0.003609	0.0025612	0.0047975	1.08686	1.1566	1.0217	69.4951
28	Solomon Islands	1990	Male	Age-standardized	173.064	48754.5	55002.1	173.064	259.699	54788.4	58405.6	259.699	108.271	43312.2	51823.9	108.271	0.0035497	0.0024998	0.00474	1.12814	1.19652	1.06602	67.5084
29	Tonga	1990	Male	Age-standardized	187.184	48654.2	52886.7	187.184	282.818	54759.5	56285.5	282.818	116.81	43129.7	49692.2	116.81	0.0038472	0.0027083	0.0051647	1.08699	1.15216	1.02787	67.8315
30	Vanuatu	1990	Male	Age-standardized	185.546	48996.7	54265.3	185.546	280.304	55098.2	57632.4	280.304	115.661	43468	51351.4	115.661	0.0037869	0.0026608	0.0050874	1.10753	1.18136	1.046	67.0574
32	Central Asia	1990	Male	Age-standardized	279.417	51440.6	56021.2	279.417	419.44	56976	59102.1	419.44	175.182	46024.8	53051	175.182	0.0054319	0.0038063	0.0073617	1.08905	1.15266	1.03731	56.7001
33	Armenia	1990	Male	Age-standardized	299.083	50631.1	57056.3	299.083	451.139	56511	60403.4	451.139	188.198	45106	53999.6	188.198	0.0059071	0.0041724	0.0079832	1.1269	1.19717	1.06888	51.1985
34	Azerbaijan	1990	Male	Age-standardized	273.415	51952.9	56399.4	273.415	407.037	57703.2	59797.2	407.037	172.519	46216.3	53114.8	172.519	0.0052627	0.0037329	0.007054	1.08559	1.14926	1.03629	58.0764
35	Georgia	1990	Male	Age-standardized	286.561	51595.8	55811.2	286.561	438.232	57291.7	59325.8	438.232	179.61	45965.6	52800.9	179.61	0.005554	0.0039075	0.0076491	1.0817	1.14871	1.03551	56.2784
36	Kazakhstan	1990	Male	Age-standardized	290.971	51823.4	54058.6	290.971	435.601	58001.1	57410.1	435.601	183.669	46006.7	50867.6	183.669	0.0056147	0.0039922	0.0075102	1.04313	1.10566	0.98981	58.0971
37	Kyrgyzstan	1990	Male	Age-standardized	266.47	50270	55810.7	266.47	405.207	56182.9	58919	405.207	166.963	44793.6	52894.2	166.963	0.0053008	0.0037274	0.0072123	1.11022	1.18084	1.0487	56.381
38	Mongolia	1990	Male	Age-standardized	226.438	50606.4	56321.2	226.438	340.343	56802.8	59874.3	340.343	142.811	45059.1	53120.4	142.811	0.0044745	0.0031694	0.0059917	1.11293	1.17891	1.05407	61.9657
39	Tajikistan	1990	Male	Age-standardized	257.666	51702	57515.7	257.666	385.522	57605.4	60935.2	385.522	161.703	45993.8	54561.9	161.703	0.0049837	0.0035158	0.0066925	1.11245	1.18629	1.0578	58.4553
40	Turkmenistan	1990	Male	Age-standardized	274.263	51424.5	55084.1	274.263	413.956	57279.6	58614.5	413.956	171.366	46070.4	51875.7	171.366	0.0053333	0.0037196	0.0072269	1.07117	1.12601	1.0233	58.4237
41	Uzbekistan	1990	Male	Age-standardized	277.887	51305.3	57138	277.887	418.669	56966.9	60393.8	418.669	173.962	45568.4	54021.9	173.962	0.0054163	0.0038176	0.0073493	1.11369	1.18551	1.06015	55.3765
42	Central Europe	1990	Male	Age-standardized	261.998	48995.4	57887	261.998	402.294	54019.1	60764.8	402.294	161.783	44174.4	55241.5	161.783	0.0053474	0.0036624	0.0074473	1.18148	1.25053	1.12488	51.9175
43	Albania	1990	Male	Age-standardized	201.779	49281.8	58478.9	201.779	305.469	54731.4	61889.9	305.469	124.716	44027.3	55265.3	124.716	0.0040944	0.0028327	0.0055812	1.18662	1.25525	1.13079	60.3262
44	Bosnia and Herzegovina	1990	Male	Age-standardized	269.632	49700	62196.9	269.632	406.249	55457.8	65322.4	406.249	167.158	44576.2	59111.1	167.158	0.0054252	0.0037499	0.0073254	1.25145	1.32607	1.17788	47.3122
45	Bulgaria	1990	Male	Age-standardized	232.613	53132.2	57160.1	232.613	353.544	58824.8	60372.4	353.544	144.858	47935.5	54136.5	144.858	0.004378	0.0030219	0.0060101	1.07581	1.12936	1.02631	64.7926
46	Croatia	1990	Male	Age-standardized	291.215	45014	58099.6	291.215	460.198	50425.8	61417.2	460.198	173.26	39493.2	55120.5	173.26	0.0064694	0.0043871	0.0091262	1.2907	1.39569	1.21797	37.775
47	Czech Republic	1990	Male	Age-standardized	279.946	50092.5	56190.2	279.946	430.969	55969.9	59486.9	430.969	172.464	44554.1	53074.2	172.464	0.0055886	0.0038709	0.0077	1.12173	1.19123	1.06284	53.7124
48	Hungary	1990	Male	Age-standardized	225.429	48529	51980.6	225.429	340.598	53877.9	55494	340.598	142.738	43456.1	49039.2	142.738	0.0046452	0.0032846	0.0063217	1.07113	1.12848	1.02999	63.2076
49	Macedonia	1990	Male	Age-standardized	243.16	49915.9	57365.2	243.16	363.016	55444.1	60787.7	363.016	153.695	44604.2	54216	153.695	0.0048714	0.0034458	0.0065474	1.14924	1.21549	1.09638	57.0983
50	Montenegro	1990	Male	Age-standardized	257.841	49734.7	57881.6	257.841	390.428	55458.6	61112.4	390.428	159.412	44083.9	54777.2	159.412	0.0051843	0.0036161	0.00704	1.16381	1.24257	1.10195	54.0772
51	Poland	1990	Male	Age-standardized	289.899	49025.5	58638.2	289.899	445.071	54419.1	61761.6	445.071	178.74	43428.4	55677.6	178.74	0.0059132	0.0041157	0.0081786	1.19607	1.28205	1.13492	47.1375
52	Romania	1990	Male	Age-standardized	252.91	47031.5	59149.9	252.91	394.502	52209.8	62095	394.502	151.221	42186.6	56124.9	151.221	0.0053775	0.0035846	0.0075561	1.25767	1.3304	1.18934	47.2825
53	Serbia	1990	Male	Age-standardized	230.204	47982.7	59926.2	230.204	347.508	53783.2	63195.7	347.508	141.604	42548.6	56812.4	141.604	0.0047976	0.0033281	0.0064613	1.24891	1.33523	1.17501	51.8203
54	Slovakia	1990	Male	Age-standardized	256.063	50266.9	57741.9	256.063	390.801	56156.7	61164.8	390.801	158.174	44920.4	54521.3	158.174	0.0050941	0.0035212	0.0069591	1.14871	1.21373	1.08918	55.5817
55	Slovenia	1990	Male	Age-standardized	316.798	54128.6	54184.6	316.798	495.731	60129.7	57213.8	495.731	189.039	48195.7	51469.3	189.039	0.0058527	0.0039223	0.0082444	1.00103	1.06792	0.951506	58.8885
56	Eastern Europe	1990	Male	Age-standardized	235.136	53554.2	49731.7	235.136	354.162	59331.4	52650.4	354.162	148.625	47941.6	46762	148.625	0.0043906	0.0031001	0.0059692	0.928623	0.975394	0.887395	73.2555
57	Belarus	1990	Male	Age-standardized	235.103	51620.2	49951.2	235.103	356.686	58169.5	53241.1	356.686	145.973	45720.6	46797.1	145.973	0.0045545	0.0031927	0.0061318	0.967666	1.02354	0.915276	69.8487
58	Estonia	1990	Male	Age-standardized	226.109	52292.8	42216.3	226.109	340.103	58494.3	45335.4	340.103	141.972	45733.3	39276.7	141.972	0.0043239	0.0031044	0.0058143	0.807306	0.85882	0.775039	80.7668
59	Latvia	1990	Male	Age-standardized	203.458	51786.9	47600.8	203.458	309.421	57893	50721.6	309.421	124.746	46164.4	44615.4	124.746	0.0039288	0.0027022	0.0053447	0.919166	0.966447	0.876127	77.0144
60	Lithuania	1990	Male	Age-standardized	216.829	51146.3	53082.5	216.829	333.018	56849.1	56072.4	333.018	131.29	45668.9	50117	131.29	0.0042394	0.0028748	0.0058579	1.03786	1.0974	0.986336	67.9607
61	Moldova	1990	Male	Age-standardized	232.817	51999.2	51472.1	232.817	353	58101.5	54448.7	353	144.304	46346.9	48468.3	144.304	0.0044773	0.0031136	0.0060756	0.989862	1.04577	0.93713	69.0954
62	Russian Federation	1990	Male	Age-standardized	239.229	53635.8	50197.6	239.229	360.295	59427.1	53279.2	360.295	151.202	47902.1	47265.7	151.202	0.0044602	0.0031565	0.0060628	0.935896	0.986715	0.896547	72.3491
63	Ukraine	1990	Male	Age-standardized	227.128	54229.7	48325.2	227.128	340.246	60652.1	51741.3	340.246	142.432	48254.6	45049.6	142.432	0.0041882	0.0029517	0.0056098	0.89112	0.933581	0.853083	76.8404
65	High-income Asia Pacific	1990	Male	Age-standardized	190.245	45849.2	38753.3	190.245	288.625	51510.7	41428	288.625	117.48	40428.2	36182.8	117.48	0.0041494	0.0029059	0.0056032	0.845234	0.89499	0.804259	79.7763
66	Brunei	1990	Male	Age-standardized	184.386	45990.7	36712.6	184.386	276.485	52633.9	39621.1	276.485	115.098	39883.3	33868.9	115.098	0.0040092	0.0028859	0.005253	0.798262	0.849199	0.752768	83.4792
67	Japan	1990	Male	Age-standardized	187.481	44454.5	35926.2	187.481	283.961	50553	38702.1	283.961	116.672	38525.8	33364.5	116.672	0.0042174	0.0030284	0.0056171	0.808156	0.86603	0.765574	81.4578
68	South Korea	1990	Male	Age-standardized	193.401	50425.7	46442	193.401	300.52	56020.9	49606.8	300.52	116.412	44759.2	43418	116.412	0.0038354	0.0026008	0.0053644	0.921	0.970037	0.885507	77.5568
69	Singapore	1990	Male	Age-standardized	209.272	48344.6	39414.7	209.272	320.781	54849.9	42327.4	320.781	128.2	42490.2	36464	128.2	0.0043287	0.0030172	0.0058483	0.815287	0.858176	0.771694	80.2694
70	Australasia	1990	Male	Age-standardized	284.675	38140.1	42829	284.675	426.983	44510.1	45251.9	426.983	179.721	32119.3	40269.5	179.721	0.0074639	0.0055954	0.0095929	1.12294	1.25375	1.01667	40.6097
71	Australia	1990	Male	Age-standardized	292.94	37982.5	44095.9	292.94	439.047	44453.8	46514.5	439.047	185.917	31905.1	41526.5	185.917	0.0077125	0.0058272	0.0098765	1.16095	1.30157	1.04635	36.674
72	New Zealand	1990	Male	Age-standardized	242.985	38938.1	36526.7	242.985	367.921	45909.5	39603.2	367.921	152.947	32575.5	33470.9	152.947	0.0062403	0.0046952	0.008014	0.938071	1.02749	0.862635	59.8528
73	Western Europe	1990	Male	Age-standardized	261.99	40793	49474.7	261.99	405.336	45232.9	51876.8	405.336	158.155	36610.6	47099.2	158.155	0.0064224	0.0043199	0.0089611	1.21282	1.28649	1.14688	42.6258
74	Andorra	1990	Male	Age-standardized	223.899	44262.1	46786.5	223.899	338.544	50718.1	50026.2	338.544	138.101	37914.5	43528.3	138.101	0.0050585	0.0036424	0.006675	1.05703	1.14807	0.986358	61.1545
75	Austria	1990	Male	Age-standardized	280.844	44194.9	49260.1	280.844	425.877	51070.2	52300.8	425.877	175.15	37719	46177.4	175.15	0.0063547	0.0046435	0.008339	1.11461	1.22425	1.0241	48.8022
76	Belgium	1990	Male	Age-standardized	326.13	31342.9	41128.3	326.13	510.558	37363.1	44121.5	510.558	197.541	26025.8	38395.8	197.541	0.0104052	0.0075902	0.0136648	1.31221	1.47529	1.18088	9.175
77	Cyprus	1990	Male	Age-standardized	243.83	44289.6	50662.7	243.83	370.728	50796.3	53990.6	370.728	149.955	38075.9	47337.3	149.955	0.0055054	0.0039383	0.0072983	1.1439	1.24324	1.06288	53.0029
78	Denmark	1990	Male	Age-standardized	316.745	44687.1	53364.4	316.745	518.795	51344	56556	518.795	182.88	38284.7	50412	182.88	0.0070881	0.0047768	0.0101043	1.19418	1.31677	1.10151	39.0832
79	Finland	1990	Male	Age-standardized	289.808	45919.2	48465.4	289.808	439.097	51819.9	51652.6	439.097	181.587	40349.7	45684.3	181.587	0.0063113	0.0045003	0.0084735	1.05545	1.13221	0.996771	52.5408
80	France	1990	Male	Age-standardized	232.803	39424.7	53309.6	232.803	355.144	44964	55821.6	355.144	141.477	34083.6	50365.6	141.477	0.005905	0.0041509	0.0078984	1.35219	1.47771	1.24147	38.1253
81	Germany	1990	Male	Age-standardized	321.391	41943.6	53103	321.391	508.099	46203.4	55747.8	508.099	188.58	37192.4	50493.5	188.58	0.0076624	0.0050704	0.010997	1.26606	1.35763	1.20657	30.9162
82	Greece	1990	Male	Age-standardized	274.661	40602.1	55391.9	274.661	421.91	44556.9	57849.9	421.91	168.601	36248.6	52799.2	168.601	0.0067647	0.0046512	0.009469	1.36426	1.45659	1.29834	31.4498
83	Iceland	1990	Male	Age-standardized	275.794	42047.2	55549.9	275.794	428.88	48356.1	58384.3	428.88	167.833	36282.2	52402.1	167.833	0.0065592	0.0046258	0.0088692	1.32113	1.44429	1.20738	35.3837
84	Ireland	1990	Male	Age-standardized	300.132	43495.4	45557.3	300.132	451.683	49908.5	48586.7	451.683	189.184	37707.8	42319.6	189.184	0.0069003	0.0050171	0.0090502	1.0474	1.1223	0.973515	48.9147
85	Israel	1990	Male	Age-standardized	297.54	41056.6	52655.2	297.54	453.824	46481.6	55765.7	453.824	185.092	36216.6	49763.7	185.092	0.0072471	0.0051107	0.0097635	1.2825	1.37406	1.19974	32.8474
86	Italy	1990	Male	Age-standardized	208.312	36466.4	43893	208.312	325.044	42305.3	47235.4	325.044	126.15	31196.6	40733.4	126.15	0.0057124	0.0040437	0.0076833	1.20366	1.3057	1.11654	48.0923
87	Luxembourg	1990	Male	Age-standardized	286.661	45453.2	48657.7	286.661	431.545	52125.3	51793.5	431.545	179.201	39178.4	45498.7	179.201	0.0063067	0.004574	0.008279	1.0705	1.16132	0.993633	51.6978
88	Malta	1990	Male	Age-standardized	258.262	43705.4	51263.4	258.262	409.861	50120.7	54306.2	409.861	151.842	37544.1	48197.6	151.842	0.0059092	0.0040444	0.0081775	1.17293	1.28376	1.08351	48.5103
89	Netherlands	1990	Male	Age-standardized	314.601	42964.5	41355.3	314.601	467.629	49758.4	44585.2	467.629	199.243	36526.2	38228.5	199.243	0.0073223	0.0054548	0.009398	0.962547	1.04661	0.896033	50.9114
90	Norway	1990	Male	Age-standardized	283.327	47106.6	46466.4	283.327	455.487	54014.4	49281.4	455.487	164.944	40644.2	43640.3	164.944	0.0060146	0.0040582	0.0084327	0.98641	1.07371	0.912377	58.6131
91	Portugal	1990	Male	Age-standardized	254.819	44771.8	45684.6	254.819	385.772	51190.2	48760	385.772	157.525	38726.9	42557.7	157.525	0.0056915	0.0040676	0.007536	1.02039	1.09892	0.952525	58.8843
92	Spain	1990	Male	Age-standardized	216.064	40682.9	51367.5	216.064	323.275	45287.2	54197.2	323.275	136.486	36859	48667.8	136.486	0.0053109	0.0037029	0.0071383	1.26263	1.32038	1.19674	47.4563
93	Sweden	1990	Male	Age-standardized	230.499	33532.4	42411	230.499	359.92	39244.4	46091	359.92	137.513	28579.2	39105.4	137.513	0.0068739	0.0048117	0.0091712	1.26478	1.36832	1.17446	36.4703
94	Switzerland	1990	Male	Age-standardized	235.346	41924.2	53439.7	235.346	369.53	49068.6	56410.5	369.53	140.141	35560.7	50381.7	140.141	0.0056136	0.0039409	0.0075309	1.27467	1.41678	1.14963	44.6534
95	United Kingdom	1990	Male	Age-standardized	257.873	44922.1	47757.5	257.873	403.644	51200.7	50654	403.644	153.705	39220.5	44915.4	153.705	0.0057404	0.003919	0.0078836	1.06312	1.1452	0.989323	56.0618
96	Southern Latin America	1990	Male	Age-standardized	259.988	43774.3	51035.8	259.988	417.587	49887.3	54088.7	417.587	151.534	37888.1	47972.9	151.534	0.0059393	0.0039995	0.0083706	1.16588	1.26617	1.08422	48.7101
97	Argentina	1990	Male	Age-standardized	245.884	43117.4	49973.1	245.884	389.652	49575.5	53240.9	389.652	144.227	36948	46758.3	144.227	0.0057027	0.0039035	0.0078598	1.159	1.26552	1.07394	50.7543
98	Chile	1990	Male	Age-standardized	291.112	45332.2	53623.5	291.112	476.742	50990.8	56713.7	476.742	165.358	39818.4	50705.3	165.358	0.0064217	0.0041528	0.0093496	1.1829	1.27341	1.11223	44.369
99	Uruguay	1990	Male	Age-standardized	280.63	43642.2	51640.2	280.63	448.516	50095.8	54902.4	448.516	163.729	37565.4	48580.1	163.729	0.0064302	0.0043585	0.0089532	1.18326	1.29322	1.09595	44.2888
100	High-income North America	1990	Male	Age-standardized	214.424	47299.9	36170.4	214.424	324.607	53565.9	38793.8	324.607	134.707	41103	33619.5	134.707	0.0045333	0.0032773	0.00606	0.764703	0.817934	0.724226	81.7866
101	Canada	1990	Male	Age-standardized	252.735	47110.7	39923.9	252.735	398.75	54051	42907.2	398.75	150.116	40045.3	37084.7	150.116	0.0053647	0.0037486	0.0073773	0.847448	0.926068	0.793829	71.202
102	United States	1990	Male	Age-standardized	210.141	47329	35743.8	210.141	317.006	53718.5	38357.1	317.006	132.55	41110	33229.2	132.55	0.00444	0.0032243	0.0059012	0.75522	0.8083	0.714038	82.9857
104	Caribbean	1990	Male	Age-standardized	244.15	50754	50790.2	244.15	392.977	56854.2	53762.9	392.977	143.006	45328.6	47922.4	143.006	0.0048105	0.0031549	0.006912	1.00071	1.05722	0.945628	66.1499
105	Antigua and Barbuda	1990	Male	Age-standardized	234.894	52517.4	48226.1	234.894	377.82	58894.8	51416.7	377.82	137.59	46768.6	45374	137.59	0.0044727	0.0029419	0.0064152	0.918289	0.970181	0.873027	73.2855
106	The Bahamas	1990	Male	Age-standardized	240.518	51211.4	46772.8	240.518	387.853	57780	50005.1	387.853	140.738	45081.4	43709.5	140.738	0.0046966	0.0031219	0.0067126	0.913327	0.96957	0.865438	72.018
107	Barbados	1990	Male	Age-standardized	225.69	50583.5	46980.1	225.69	361.501	56920.1	50243.4	361.501	131.06	44699.7	43905.8	131.06	0.0044617	0.002932	0.006351	0.928762	0.982238	0.882701	72.7532
108	Belize	1990	Male	Age-standardized	231.564	50743.4	50268.9	231.564	369.663	56872.8	53476	369.663	133.133	45306.2	47218.7	133.133	0.0045634	0.0029385	0.0064998	0.99065	1.04221	0.940273	68.4512
109	Cuba	1990	Male	Age-standardized	263.954	50374.4	51003.2	263.954	430.004	56477.4	54146	430.004	153.11	44406	47977.9	153.11	0.0052398	0.0034479	0.0076137	1.01248	1.08044	0.958719	62.4823
110	Dominica	1990	Male	Age-standardized	234.571	50825	49571.9	234.571	381.212	57049.2	52852.9	381.212	135.183	45056.7	46458.1	135.183	0.0046153	0.0030003	0.0066822	0.975345	1.0311	0.926444	68.9801
111	Dominican Republic	1990	Male	Age-standardized	236.043	51109.4	50586.8	236.043	366.591	57109.5	53922.3	366.591	140.314	45538.4	47545.6	140.314	0.0046184	0.0030812	0.0064191	0.989773	1.04408	0.944192	68.1202
112	Grenada	1990	Male	Age-standardized	233.631	50848	49913.9	233.631	373.987	57141.2	53519.6	373.987	136.536	44817.3	46713.5	136.536	0.0045947	0.0030465	0.006545	0.98163	1.04231	0.93662	68.758
113	Guyana	1990	Male	Age-standardized	263.088	50747.3	53215.7	263.088	423.034	56740.8	56503.2	423.034	151.326	45377.3	49952.2	151.326	0.0051843	0.0033348	0.0074556	1.04864	1.10082	0.995813	60.7679
114	Haiti	1990	Male	Age-standardized	206.828	51216.4	53215.3	206.828	332.813	57774.9	56282.6	332.813	121.184	45826.9	50013	121.184	0.0040383	0.0026444	0.0057605	1.03903	1.09135	0.974169	69.29
115	Jamaica	1990	Male	Age-standardized	218.095	50500.8	48597.9	218.095	353.541	56754.2	51979.8	353.541	126.921	44911.6	45429.4	126.921	0.0043186	0.002826	0.0062293	0.962318	1.01153	0.915876	71.7982
116	Saint Lucia	1990	Male	Age-standardized	230.117	51331.4	48928.9	230.117	373.547	57562.8	52249.4	373.547	133.504	45426.2	45889.6	133.504	0.004483	0.0029389	0.0064894	0.953197	1.0102	0.907694	71.1862
117	Saint Vincent and the Grenadines	1990	Male	Age-standardized	254.519	46876.5	58051.9	254.519	410.296	52092.9	61277.3	410.296	146.792	41604	55087.1	146.792	0.0054296	0.0035283	0.0078762	1.2384	1.32408	1.17631	48.0395
118	Suriname	1990	Male	Age-standardized	225.525	47146.2	46291.8	225.525	362.403	53323.2	49492.5	362.403	131.113	41192.2	43018.1	131.113	0.0047835	0.003183	0.0067964	0.981878	1.04433	0.928161	67.4313
119	Trinidad and Tobago	1990	Male	Age-standardized	275.966	51796.3	47762.6	275.966	446.678	59073.1	50982.4	446.678	160.985	45075.5	44677.1	160.985	0.0053279	0.0035715	0.0075614	0.922123	0.991161	0.863039	67.1196
120	Andean Latin America	1990	Male	Age-standardized	286.392	46957.1	58683.7	286.392	433.973	52891.9	61648.5	433.973	177.764	41679.4	55780.9	177.764	0.006099	0.004265	0.0082049	1.24973	1.33833	1.16556	42.7293
121	Bolivia	1990	Male	Age-standardized	280.504	46423.7	59908	280.504	421.651	52351	63064.9	421.651	174.692	41059.8	56657.6	174.692	0.0060423	0.0042546	0.0080543	1.29046	1.37988	1.20466	40.7575
122	Ecuador	1990	Male	Age-standardized	314.84	47145.9	57989.7	314.84	480.739	53242.3	61102.8	480.739	195.043	41966.6	55288.3	195.043	0.006678	0.0046476	0.0090293	1.23001	1.31744	1.14764	39.8516
123	Peru	1990	Male	Age-standardized	275.043	47014.1	58653.7	275.043	415.466	53183.8	61920.8	415.466	170.829	41488.4	55562.6	170.829	0.0058502	0.0041175	0.0078119	1.24758	1.33923	1.16428	44.5832
124	Central Latin America	1990	Male	Age-standardized	279.692	45219.4	46216.2	279.692	438.889	51247.8	49143.6	438.889	167.765	39570.2	43367.9	167.765	0.0061852	0.0042397	0.0085641	1.02204	1.09597	0.958941	55.3573
125	Colombia	1990	Male	Age-standardized	296.913	42553.4	46826.9	296.913	464.93	49124.2	49913.2	464.93	179.087	36300.8	43733.4	179.087	0.0069774	0.0049334	0.0094644	1.10043	1.20475	1.01606	45.2985
126	Costa Rica	1990	Male	Age-standardized	300.605	43394.3	48857	300.605	470.929	49632.6	51926.2	470.929	181.622	37707.3	45757.6	181.622	0.0069273	0.0048166	0.0094883	1.12588	1.21349	1.04621	44.1681
127	El Salvador	1990	Male	Age-standardized	251.259	44469.5	50451.8	251.259	390.495	50292.8	53758.3	390.495	151.485	38524.5	47117	151.485	0.0056501	0.0039322	0.0077644	1.13453	1.22304	1.06891	52.5412
128	Guatemala	1990	Male	Age-standardized	268.314	44053.5	48754.4	268.314	418.383	50017	52129.1	418.383	162.958	38310.9	45553.3	162.958	0.0060906	0.0042536	0.0083648	1.10671	1.18904	1.04223	51.0961
129	Honduras	1990	Male	Age-standardized	259.741	44276.4	51005.8	259.741	405.227	50635.8	54358.6	405.227	157.136	38392	47740.8	157.136	0.0058664	0.0040929	0.0080028	1.15199	1.24351	1.07352	50.0243
130	Mexico	1990	Male	Age-standardized	260.333	46633.2	43874.4	260.333	411.05	52737.2	46863.2	411.05	154.788	41004	40964.1	154.788	0.0055826	0.0037749	0.0077943	0.940841	0.999026	0.888618	64.2625
131	Nicaragua	1990	Male	Age-standardized	270.955	44403.2	51150.8	270.955	422.911	50613.1	54667.9	422.911	164.69	38396.8	47828.3	164.69	0.0061022	0.0042892	0.0083558	1.15196	1.24563	1.08011	48.3871
132	Panama	1990	Male	Age-standardized	293.507	44703.3	54373.4	293.507	464.957	50821.8	57430.4	464.957	175.165	39024.2	51331.8	175.165	0.0065657	0.0044886	0.0091488	1.21632	1.31538	1.13003	41.4274
133	Venezuela	1990	Male	Age-standardized	346.221	44887.2	49744.3	346.221	539.403	51506.6	52686.1	539.403	210.33	38852.8	46692.8	210.33	0.0077131	0.0054135	0.0104725	1.10821	1.20179	1.0229	39.734
134	Tropical Latin America	1990	Male	Age-standardized	325.842	56229.1	51127.3	325.842	494.046	62269.6	53994.9	494.046	203.518	50503.3	48315.7	203.518	0.0057949	0.0040298	0.007934	0.909269	0.956684	0.867115	64.621
135	Brazil	1990	Male	Age-standardized	327.324	56261.3	51037	327.324	495.66	62293.9	53920.3	495.66	204.586	50491.6	48228.2	204.586	0.0058179	0.0040519	0.0079568	0.907141	0.955175	0.86558	64.5847
136	Paraguay	1990	Male	Age-standardized	268.681	55125	54632.1	268.681	422.692	61470.2	57607.7	422.692	160.663	49127	51564.5	160.663	0.004874	0.0032704	0.0068764	0.991059	1.04962	0.937166	66.269
137	North Africa and Middle East	1990	Male	Age-standardized	258.077	53785.6	51331	258.077	395.457	59182.3	54289.4	395.457	158.326	48619.4	48569.9	158.326	0.0047982	0.0032564	0.006682	0.954363	0.998984	0.917325	68.9274
139	Algeria	1990	Male	Age-standardized	244.878	54237	50195.9	244.878	378.307	60593.4	53449.3	378.307	148.658	48536	47283	148.658	0.004515	0.0030628	0.0062434	0.925492	0.974184	0.882098	72.5733
140	Bahrain	1990	Male	Age-standardized	290.223	54175.2	49147.7	290.223	449.677	60811.9	52447.7	449.677	177.026	47981.9	46115.3	177.026	0.0053571	0.0036894	0.0073946	0.907199	0.961099	0.862458	67.7836
141	Egypt	1990	Male	Age-standardized	246.173	52207.8	48794.1	246.173	378.995	58315.9	52053.5	378.995	149.452	46646.4	45768.7	149.452	0.0047153	0.0032039	0.006499	0.934613	0.981185	0.892613	70.6514
142	Iran	1990	Male	Age-standardized	210.668	54570.5	51747.3	210.668	329.932	59964.7	54740	329.932	125.173	49367.1	48864.2	125.173	0.0038605	0.0025355	0.0055021	0.948265	0.989814	0.91287	75.7984
143	Iraq	1990	Male	Age-standardized	255.866	56079.4	51994	255.866	393.305	61851.4	55193.5	393.305	155.648	50708.6	48900.8	155.648	0.0045626	0.0030695	0.0063589	0.927151	0.964349	0.892356	72.1461
144	Jordan	1990	Male	Age-standardized	284.245	51469.6	52408.1	284.245	440.665	57414.2	55488.9	440.665	172.966	45863.2	49360.3	172.966	0.0055226	0.0037713	0.0076752	1.01823	1.07625	0.966466	60.1833
145	Kuwait	1990	Male	Age-standardized	299.611	51143.3	46778.3	299.611	465.676	57159.9	49986.6	465.676	182.312	45640.5	43805.4	182.312	0.0058583	0.0039945	0.0081469	0.914651	0.959793	0.874504	63.8681
146	Lebanon	1990	Male	Age-standardized	272.559	53964	51368.6	272.559	418.944	60055.7	54549.9	418.944	166.463	47872.6	48266.8	166.463	0.0050508	0.0034772	0.0069759	0.951905	1.00823	0.908321	67.3154
147	Libya	1990	Male	Age-standardized	190.759	53862.8	45232.4	190.759	289.773	59862.4	48445.7	289.773	117.13	47933.9	42046.3	117.13	0.0035416	0.0024436	0.0048406	0.839771	0.877171	0.809285	84.3174
148	Morocco	1990	Male	Age-standardized	293.445	53156.6	48394.4	293.445	456.88	59206	51454.9	456.88	176.054	46974.2	45474.5	176.054	0.0055204	0.0037479	0.0077168	0.910412	0.968075	0.869084	66.4624
149	Palestine	1990	Male	Age-standardized	249.613	56413	49582.4	249.613	387.599	62893.7	52920.9	387.599	150.756	50358.7	46343.1	150.756	0.0044248	0.0029936	0.0061628	0.878919	0.920259	0.841435	75.9057
150	Oman	1990	Male	Age-standardized	198.908	53036.2	47511.5	198.908	301.756	58737.4	50753.8	301.756	122.08	47812.4	44259.6	122.08	0.0037504	0.0025533	0.0051374	0.895832	0.925693	0.864079	79.6093
151	Qatar	1990	Male	Age-standardized	261.787	52438.9	46893.1	261.787	398.024	58504.6	50097.4	398.024	161.365	46599.4	44103.3	161.365	0.0049922	0.0034628	0.0068033	0.894243	0.946437	0.856299	71.0719
152	Saudi Arabia	1990	Male	Age-standardized	228.257	52239.5	50665.8	228.257	343.055	58600.5	53740.9	343.055	141.259	46848.1	47716.8	141.259	0.0043694	0.0030152	0.0058541	0.969874	1.01854	0.917072	71.0063
153	Syria	1990	Male	Age-standardized	231.155	54994.4	52376.2	231.155	358.67	60885.4	55793.4	358.67	140.296	49139.3	49196	140.296	0.0042033	0.0028551	0.0058909	0.952392	1.00115	0.916368	73.1767
154	Tunisia	1990	Male	Age-standardized	253.251	53033	53579.1	253.251	388.906	58959.5	56833.3	388.906	155.174	47451.9	50617.3	155.174	0.0047754	0.0032701	0.0065962	1.0103	1.06671	0.963939	65.8371
155	Turkey	1990	Male	Age-standardized	312.281	54190.1	53393.8	312.281	468.834	59944.6	56570.4	468.834	195.037	48546.7	50325.8	195.037	0.0057627	0.0040175	0.0078211	0.985306	1.03665	0.943713	60.4276
156	United Arab Emirates	1990	Male	Age-standardized	237.456	53430.7	45430.6	237.456	374.332	59562.2	48450.7	374.332	140.901	47388.4	42511	140.901	0.0044442	0.0029733	0.0062847	0.850271	0.897075	0.813448	77.435
157	Yemen	1990	Male	Age-standardized	237.6	53395.6	53829.8	237.6	364.306	59123.1	57093.3	364.306	145.52	47710.9	50800.6	145.52	0.0044498	0.00305	0.0061618	1.00813	1.06476	0.965669	68.2252
158	South Asia	1990	Male	Age-standardized	196.948	47392.4	49695.8	196.948	327.6	53439.1	52772.5	327.6	108.601	42162.3	46671.2	108.601	0.0041557	0.0025758	0.0061303	1.0486	1.10694	0.987527	67.9181
160	Afghanistan	1990	Male	Age-standardized	297.12	55251.3	58555.7	297.12	459.769	60769	61384.6	459.769	179.548	49912.7	55607.9	179.548	0.0053776	0.0035973	0.0075659	1.05981	1.1141	1.01013	58.7758
161	Bangladesh	1990	Male	Age-standardized	147.89	47889.6	47612.3	147.89	252.987	53774.8	50927.4	252.987	81.0245	42118.7	44587.1	81.0245	0.0030881	0.0019237	0.0047046	0.994209	1.05861	0.94705	78.4966
162	Bhutan	1990	Male	Age-standardized	163.114	46091.5	45995.3	163.114	274.235	52282.2	49408.8	274.235	89.6708	40363.7	42630.1	89.6708	0.0035389	0.0022216	0.0052453	0.997912	1.05615	0.945041	75.1489
163	India	1990	Male	Age-standardized	204.348	47312.7	50608.4	204.348	337.415	53470.5	53799.8	337.415	113.381	42061.2	47535.3	113.381	0.0043191	0.0026956	0.0063103	1.06966	1.13015	1.00616	65.5594
164	Nepal	1990	Male	Age-standardized	146.257	45408.3	45898.1	146.257	243.075	51797	49197.9	243.075	81.5974	39681.8	42585	81.5974	0.0032209	0.0020563	0.0046928	1.01079	1.07316	0.949823	76.6108
165	Pakistan	1990	Male	Age-standardized	189.871	47366	44198.3	189.871	317.7	53385.8	47587.8	317.7	105.679	41274.2	41161.4	105.679	0.0040086	0.0025604	0.005951	0.933123	0.997268	0.891394	75.6487
167	Central Sub-Saharan Africa	1990	Male	Age-standardized	211.845	46043.4	46248.9	211.845	335.748	52556.5	49414.2	335.748	126.992	40153.6	43328.2	126.992	0.004601	0.0031626	0.0063883	1.00446	1.07906	0.940211	67.3878
168	Angola	1990	Male	Age-standardized	212.725	46166.1	44584.4	212.725	335.976	52343.7	47764.5	335.976	127.483	40195.9	41361.7	127.483	0.0046078	0.0031716	0.0064186	0.96574	1.029	0.912517	69.5899
169	Central African Republic	1990	Male	Age-standardized	217.27	47435.3	48744.5	217.27	343.82	53988.5	51991.2	343.82	128.759	41054.4	45595.6	128.759	0.0045804	0.0031363	0.0063684	1.0276	1.11061	0.963005	66.187
170	Congo	1990	Male	Age-standardized	236.276	45992.8	45215.4	236.276	374.346	52854.7	48420	374.346	141.677	39964	42010.8	141.677	0.0051372	0.0035451	0.0070825	0.983097	1.05122	0.916097	64.9025
171	Democratic Republic of the Congo	1990	Male	Age-standardized	209.089	45978.4	46732.7	209.089	331.424	52663.6	49982	331.424	125.637	39875.6	43665.8	125.637	0.0045476	0.0031507	0.0062932	1.01641	1.09505	0.94908	67.0652
172	Equatorial Guinea	1990	Male	Age-standardized	224.877	46052.5	48988.2	224.877	355.493	52459.8	52252.9	355.493	134.298	39892.1	45926.2	134.298	0.0048831	0.0033665	0.0067765	1.06374	1.15126	0.996056	61.9838
173	Gabon	1990	Male	Age-standardized	223.462	43604	40380.9	223.462	351.291	49978.3	43712.5	351.291	134.789	37305.8	37307.5	134.789	0.0051248	0.0036131	0.0070289	0.926082	1.00004	0.874631	68.301
174	Eastern Sub-Saharan Africa	1990	Male	Age-standardized	156.298	47634.1	48497.7	156.298	253.525	53262	51271.7	253.525	87.5022	42386.9	45679.9	87.5022	0.0032812	0.0020644	0.00476	1.01813	1.07769	0.962632	75.7652
175	Burundi	1990	Male	Age-standardized	162.878	48450.3	49781.2	162.878	264.783	55061.6	52865.1	264.783	92.2904	42752.7	46612.7	92.2904	0.0033617	0.0021587	0.0048089	1.02747	1.09029	0.960109	74.663
176	Comoros	1990	Male	Age-standardized	164.418	48616.9	47827.7	164.418	260.84	55289	51075	260.84	94.7579	42598.7	44857.7	94.7579	0.0033819	0.0022244	0.0047178	0.983767	1.05303	0.923782	77.0616
177	Djibouti	1990	Male	Age-standardized	145.926	46592.5	43705.8	145.926	234.393	53257.7	47061	234.393	83.769	40637.7	40739.1	83.769	0.003132	0.0020614	0.0044011	0.938044	1.00249	0.883646	81.4548
178	Eritrea	1990	Male	Age-standardized	145.651	47784.3	50064.1	145.651	233.656	53813.5	53328	233.656	84.1	42006.9	47032.3	84.1	0.0030481	0.0020021	0.004342	1.04771	1.11963	0.990978	75.6668
179	Ethiopia	1990	Male	Age-standardized	153.835	50984.4	49803.1	153.835	249.876	56884	52937.7	249.876	85.8291	45223.2	46863.4	85.8292	0.0030173	0.0018979	0.0043927	0.976829	1.03627	0.930625	79.9985
180	Kenya	1990	Male	Age-standardized	179.609	40730.4	41782.9	179.609	317.263	46770	45015.7	317.263	93.7285	35322.3	38783.7	93.7285	0.0044097	0.0026535	0.0067835	1.02584	1.098	0.962492	67.4751
181	Madagascar	1990	Male	Age-standardized	133.857	47745.4	60110	133.857	206.704	53335.3	63081.6	206.704	78.7203	42393.6	57390.6	78.7203	0.0028036	0.0018569	0.0038756	1.25897	1.35376	1.18274	65.0935
182	Malawi	1990	Male	Age-standardized	174.465	47916.2	49677.8	174.465	276.396	54180.4	52749.7	276.396	102.207	42021.5	46589.6	102.207	0.0036411	0.0024323	0.0051014	1.03676	1.10871	0.973594	72.1821
183	Mauritius	1990	Male	Age-standardized	200.315	49057.5	45644.8	200.315	310.498	55548	48973.1	310.498	121.2	43291.8	42197.3	121.2	0.0040833	0.0027996	0.0055897	0.930435	0.974718	0.881634	75.2859
184	Mozambique	1990	Male	Age-standardized	165.4	48711.2	52730.4	165.4	270.387	55193.7	55752.7	270.387	93.2162	42886	49622.6	93.2162	0.0033955	0.0021736	0.0048989	1.08251	1.15708	1.01013	71.2308
185	Rwanda	1990	Male	Age-standardized	149.867	50901.2	50206.5	149.868	238.437	57498.5	53414.9	238.437	84.9044	45108.4	47007.8	84.9044	0.0029443	0.0018822	0.0041468	0.986352	1.04211	0.928979	79.9528
186	Seychelles	1990	Male	Age-standardized	177.018	50538.1	45032.8	177.018	272.991	57006.3	48443.4	272.991	106.481	44603.4	41937.6	106.481	0.0035027	0.0023873	0.0047888	0.891068	0.940233	0.849791	81.6077
187	Somalia	1990	Male	Age-standardized	160.379	48083.1	50680.5	160.379	259.595	54361.3	53837.7	259.595	91.7587	41588.2	47657.2	91.7587	0.0033354	0.0022064	0.0047754	1.05402	1.14593	0.990367	73.3034
189	Tanzania	1990	Male	Age-standardized	149.88	42886.6	47776.4	149.88	239.557	47851.3	50841	239.557	85.4042	37660.9	44786.7	85.4042	0.0034948	0.0022677	0.0050063	1.11402	1.18921	1.06248	68.7104
190	Uganda	1990	Male	Age-standardized	154.047	49808.9	42755.1	154.047	247.957	56118.8	46250.9	247.957	87.6181	43333.9	39670.9	87.6181	0.0030928	0.0020219	0.0044184	0.858383	0.915471	0.824161	86.3551
191	Zambia	1990	Male	Age-standardized	145.569	47891	45250.4	145.569	232.634	54340.6	48609	232.634	83.8016	42272.1	41935.2	83.8016	0.0030396	0.0019824	0.004281	0.944863	0.99203	0.894525	81.7006
192	Southern Sub-Saharan Africa	1990	Male	Age-standardized	216.278	45705.2	38464.3	216.278	318.642	52086.5	41195.7	318.642	137.921	39943.4	35654.7	137.921	0.004732	0.0034529	0.0061176	0.841574	0.892631	0.790911	75.9399
193	Botswana	1990	Male	Age-standardized	240.826	46143.1	43132.7	240.826	357.754	52359.1	46202.2	357.754	151.799	40103.2	39888.3	151.799	0.0052191	0.0037852	0.0068327	0.93476	0.99464	0.882411	67.1415
194	Lesotho	1990	Male	Age-standardized	220.899	46220.5	47136.7	220.899	327.893	52598.6	50535.2	327.893	139.372	40525.6	43865.1	139.372	0.0047792	0.0034391	0.0062339	1.01982	1.08241	0.960771	65.2567
195	Namibia	1990	Male	Age-standardized	271.503	45041.8	43669.9	271.503	392.068	51722.2	46470.7	392.068	175.128	38611.1	40902.9	175.128	0.0060278	0.0045357	0.0075803	0.969542	1.05936	0.898467	59.5012
196	South Africa	1990	Male	Age-standardized	219.225	46519	38349.5	219.225	324.094	52750.3	41168.4	324.094	139.631	40721.5	35500.4	139.631	0.0047126	0.0034289	0.0061439	0.824383	0.871786	0.780439	77.0736
197	Swaziland	1990	Male	Age-standardized	231.32	43015.4	52055.8	231.32	345.126	49011.1	55425.6	345.126	145.952	37647.6	49059.5	145.952	0.0053776	0.0038768	0.0070418	1.21017	1.30312	1.13088	50.0408
198	Zimbabwe	1990	Male	Age-standardized	189.055	43285.6	35117.4	189.055	278.538	50403.9	38189.1	278.538	120.677	37203.6	32119.9	120.677	0.0043676	0.0032437	0.0055261	0.811296	0.863356	0.757662	80.2312
199	Western Sub-Saharan Africa	1990	Male	Age-standardized	159.353	38069.1	34501.9	159.353	254.519	44769.6	37112.1	254.519	93.3664	31975.2	31832.5	93.3664	0.0041859	0.00292	0.0056851	0.906296	0.995536	0.828958	75.9753
200	Benin	1990	Male	Age-standardized	202.985	41881.4	44439.9	202.985	339.314	48682	47754.4	339.314	114.846	35541.6	41150.2	114.846	0.0048467	0.0032313	0.00697	1.06109	1.1578	0.980945	62.391
201	Burkina Faso	1990	Male	Age-standardized	182.782	41873.2	47958.4	182.782	316.176	47991.6	51324.4	316.176	99.2954	36166.5	44567.3	99.2955	0.0043651	0.0027455	0.0065882	1.14533	1.23228	1.06945	60.8436
202	Cameroon	1990	Male	Age-standardized	191.004	35622.9	38864.3	191.004	320.161	42477.8	41969	320.161	108.102	29816.6	35770.4	108.102	0.0053618	0.0036256	0.0075371	1.09099	1.19968	0.988022	57.0737
203	Cape Verde	1990	Male	Age-standardized	218.687	38753.5	43089.2	218.687	367.692	45293.4	46508.3	367.692	121.529	32696.6	39963.3	121.529	0.005643	0.0037169	0.008118	1.11188	1.22225	1.02682	53.9064
204	Chad	1990	Male	Age-standardized	222.4	40907.2	44872.2	222.4	364.315	47328.6	48118.7	364.315	127.035	34930.7	41872.8	127.035	0.0054367	0.0036368	0.0076976	1.09693	1.19874	1.01669	56.2086
205	Cote d'Ivoire	1990	Male	Age-standardized	252.956	39422.1	43800.9	252.956	408.612	46223.2	46857.4	408.612	146.464	33072	40730.2	146.464	0.0064166	0.0044286	0.00884	1.11107	1.23156	1.01372	48.5774
206	The Gambia	1990	Male	Age-standardized	290.382	37268.6	49667	290.382	505.846	44180.8	52832.2	505.846	155.493	30974.5	46833.9	155.493	0.0077916	0.00502	0.0114495	1.33268	1.51202	1.19582	26.1484
207	Ghana	1990	Male	Age-standardized	227.672	37668.3	39526.1	227.672	378.445	44526.8	42545.5	378.445	128.603	31224	36655.9	128.603	0.0060441	0.0041187	0.0084993	1.04932	1.17397	0.955503	54.7534
208	Guinea	1990	Male	Age-standardized	199.077	39983.5	42904.8	199.077	335.269	46436.6	46188.5	335.269	111.841	33945.8	39684.7	111.841	0.004979	0.0032947	0.0072199	1.07306	1.16906	0.994657	60.776
209	Guinea-Bissau	1990	Male	Age-standardized	223.999	42961.7	48986	223.999	374.674	49336.4	52197.5	374.674	125.626	37095.3	45686.9	125.626	0.0052139	0.0033866	0.0075943	1.14023	1.23161	1.05799	55.2415
210	Liberia	1990	Male	Age-standardized	216.083	38728.7	44570.1	216.083	361.243	45071.4	47901.5	361.243	121.278	32720.2	41479	121.278	0.0055794	0.0037065	0.0080149	1.15083	1.26769	1.06279	52.0857
211	Mali	1990	Male	Age-standardized	196.067	40088.5	44347	196.067	330.69	46603.1	47751.5	330.69	108.877	34254.9	41153.5	108.877	0.0048908	0.0031784	0.0070959	1.10623	1.20139	1.02464	59.4616
212	Mauritania	1990	Male	Age-standardized	253.694	37819.2	43576.3	253.694	413.574	44665.9	46850.6	413.574	145.429	31509.3	40454.2	145.429	0.0067081	0.0046154	0.0092593	1.15223	1.28388	1.04891	44.1609
213	Niger	1990	Male	Age-standardized	151.934	40728.9	44914.8	151.934	233.641	46964.2	48172.3	233.641	91.6596	34771.1	41827.7	91.6596	0.0037304	0.0026361	0.0049749	1.10278	1.20294	1.02572	67.7266
214	Nigeria	1990	Male	Age-standardized	106.333	36596.8	25120	106.333	160.393	44156	27868.2	160.393	65.85	30263.6	22547.5	65.85	0.0029055	0.0021759	0.0036324	0.686399	0.745035	0.63113	97.6472
215	Sao Tome and Principe	1990	Male	Age-standardized	208.976	38989.1	42476.4	208.976	350.344	45471.9	45856.7	350.344	117.872	33062.5	39346.7	117.872	0.0053599	0.0035651	0.0077046	1.08944	1.19007	1.00846	57.1774
216	Senegal	1990	Male	Age-standardized	247.626	39136	44760.7	247.626	404.546	45395.4	47985.5	404.546	140.003	32962.6	41512.2	140.003	0.0063273	0.0042473	0.0089116	1.14372	1.25937	1.05706	47.3012
217	Sierra Leone	1990	Male	Age-standardized	300.283	41880.8	57595.7	300.283	533.912	47583.7	60547	533.912	156.39	36166.6	55062.8	156.39	0.00717	0.0043242	0.0112205	1.37523	1.52248	1.27243	27.9965
218	Togo	1990	Male	Age-standardized	223.112	41420.2	45520.2	223.112	372.416	48155	48744	372.416	124.087	35408.3	42363	124.088	0.0053865	0.0035045	0.0077337	1.09899	1.19641	1.01223	56.4376
239	East Asia & Pacific - WB	1990	Male	Age-standardized	175.136	49840.1	43339.6	175.136	274.094	55522.6	46118.9	274.094	103.169	44545.2	40630.6	103.169	0.003514	0.0023161	0.0049366	0.869572	0.912121	0.830633	82.7781
240	Europe & Central Asia - WB	1990	Male	Age-standardized	258.097	47766.2	51979.1	258.097	395.726	52758.2	54625.8	395.726	159.891	43164.1	49473.7	159.891	0.0054033	0.0037043	0.0075007	1.0882	1.14618	1.0354	56.9475
241	Latin America & Caribbean - WB	1990	Male	Age-standardized	288.495	49524.1	50001.9	288.495	445.866	55392	52739.4	445.866	175.403	44115.5	47284.7	175.403	0.0058254	0.003976	0.0080493	1.00965	1.07184	0.952113	58.578
242	Sub-Saharan Africa - WB	1990	Male	Age-standardized	173.672	43777.5	41924.4	173.672	273.499	49763	44655.4	273.499	103.175	38326.2	39326.3	103.175	0.0039671	0.002692	0.005496	0.957669	1.02609	0.897363	74.5109
243	Middle East & North Africa - WB	1990	Male	Age-standardized	244.393	53436.5	50505.7	244.393	375.625	59022.4	53476.2	375.625	148.594	48402	47823.7	148.594	0.0045735	0.00307	0.0063641	0.945155	0.98805	0.906032	71.024
244	South Asia - WB	1990	Male	Age-standardized	197.2	47498.2	49703.2	197.2	326.898	53528.3	52769.2	326.898	109.124	42283.4	46716.3	109.124	0.0041517	0.0025808	0.006107	1.04642	1.10484	0.985818	68.0723
298	American Samoa	1990	Male	Age-standardized	172.535	48871	46656.7	172.535	258.867	54866.4	50510.1	258.867	108.986	43056.3	43275.7	108.986	0.0035304	0.0025312	0.0047181	0.954692	1.0051	0.920602	77.7188
305	Bermuda	1990	Male	Age-standardized	254.325	51734.8	46186.1	254.325	409.321	57974.2	49360.3	409.321	147.874	45875.8	42956.3	147.874	0.0049159	0.0032234	0.0070604	0.892747	0.93636	0.851418	71.689
349	Greenland	1990	Male	Age-standardized	197.69	45432.6	37814.3	197.69	298.042	51819.1	40896.9	298.042	122.254	39070.5	34989.1	122.254	0.0043513	0.0031291	0.0057516	0.832318	0.89554	0.789224	79.1235
351	Guam	1990	Male	Age-standardized	179.843	49305.6	44398.1	179.843	268.837	55298.9	47908.5	268.837	112.933	43897	40968.7	112.933	0.0036475	0.0025727	0.0048615	0.900466	0.933291	0.866355	80.0551
376	Northern Mariana Islands	1990	Male	Age-standardized	175.126	49173.2	43738.2	175.126	261.427	55607	47157.5	261.427	110.093	42822.2	40551.9	110.093	0.0035614	0.0025709	0.0047013	0.889471	0.946983	0.848049	81.2923
385	Puerto Rico	1990	Male	Age-standardized	248.925	51038.7	48753.1	248.925	404.658	57284.8	52025.5	404.658	144.414	44908.7	45673.5	144.414	0.0048772	0.0032157	0.007064	0.955218	1.01703	0.908191	68.3291
422	Virgin Islands, U.S.	1990	Male	Age-standardized	220.821	50906.5	46590.3	220.821	358.257	57412.7	49762.1	358.257	125.905	44560.6	43464.7	125.905	0.0043378	0.0028255	0.00624	0.915213	0.975407	0.866744	74.4018
435	South Sudan	1990	Male	Age-standardized	142.424	48414.1	44960.9	142.424	227.158	54598.8	48454.3	227.158	82.0776	42488.9	41477.7	82.0776	0.0029418	0.0019317	0.0041605	0.928673	0.976199	0.88746	83.3209
522	Sudan	1990	Male	Age-standardized	243.464	52774.4	52561.8	243.464	376.204	58775.2	55581	376.204	147.266	47339.6	49644.9	147.266	0.0046133	0.0031108	0.0064007	0.99597	1.0487	0.945655	67.7956
44559	Africa	1990	Male	Age-standardized	191.593	45585.4	43365.9	191.593	299.306	51398.8	46103.9	299.306	113.978	40130.1	40796	113.978	0.0042029	0.0028402	0.0058232	0.95131	1.01659	0.896983	73.2418
44560	America	1990	Male	Age-standardized	251.027	48643.3	44384.1	251.027	383.439	54610.5	47030.7	383.439	154.798	42993.1	41770.7	154.798	0.0051606	0.0036005	0.0070213	0.91244	0.971568	0.861202	68.845
44561	Asia	1990	Male	Age-standardized	185.88	49309.4	45901.9	185.88	295.407	54936.1	48746.2	295.407	106.672	44088.5	43181.3	106.672	0.0037697	0.0024195	0.0053773	0.930895	0.979424	0.887326	77.4386
44562	Europe	1990	Male	Age-standardized	257.31	47413.4	51612.6	257.31	395.218	52419.7	54284.8	395.218	159.11	42860.3	49124	159.11	0.005427	0.0037123	0.0075395	1.08857	1.14614	1.03558	56.7622
44563	African Region	1990	Male	Age-standardized	174.727	43892.2	41780.5	174.727	274.488	49919.3	44473.9	274.488	103.915	38416.4	39220	103.915	0.0039808	0.002705	0.0054986	0.951889	1.02092	0.890917	74.7516
44564	Region of the Americas	1990	Male	Age-standardized	251.027	48643.5	44384.2	251.028	383.44	54610.8	47030.9	383.44	154.798	42993.4	41770.9	154.798	0.0051606	0.0036005	0.0070213	0.912438	0.971565	0.861201	68.8453
44565	South-East Asia Region	1990	Male	Age-standardized	192.88	48213.2	50235.5	192.88	317.451	54202.3	53277.4	317.451	107.362	43064.1	47270.2	107.362	0.0040006	0.0024931	0.0058568	1.04194	1.09767	0.982935	69.3828
44566	European Region	1990	Male	Age-standardized	258.307	47716.7	51977.6	258.307	396.041	52719.3	54621.4	396.041	160.034	43120.1	49472.3	160.034	0.0054134	0.0037114	0.0075122	1.0893	1.14732	1.03608	56.8142
44567	Eastern Mediterranean Region	1990	Male	Age-standardized	226.36	51639.1	48932.1	226.36	354.708	57195.8	51805.9	354.708	134.355	46484.7	46236.9	134.355	0.0043835	0.0028903	0.0062016	0.94758	0.99467	0.905764	72.2037
44568	Western Pacific Region	1990	Male	Age-standardized	174.281	49657.6	42238.9	174.281	272.529	55403.4	45000.6	272.529	103.116	44277.2	39509.5	103.116	0.0035096	0.0023289	0.004919	0.850603	0.892323	0.812235	83.9099
44575	World Bank High Income	1990	Male	Age-standardized	235.587	44857.3	44039.7	235.587	360.776	50042.6	46510	360.776	145.424	39851.3	41707.6	145.424	0.0052519	0.0036492	0.0072094	0.981773	1.04658	0.929408	64.1824
44576	World Bank Upper Middle Income	1990	Male	Age-standardized	206.048	51098.4	45046.6	206.048	320.971	56780.9	47896.3	320.971	122.789	45794.8	42320.5	122.789	0.0040324	0.0026813	0.0056528	0.881567	0.924134	0.843529	78.4785
44577	World Bank Lower Middle Income	1990	Male	Age-standardized	197.513	47994	48770.8	197.513	315.149	53704.9	51680.7	315.149	113.2	42877.3	45981.2	113.2	0.0041154	0.0026401	0.0058682	1.01619	1.07239	0.962309	70.0813
44578	World Bank Low Income	1990	Male	Age-standardized	179.71	46857.4	47618.5	179.71	286.303	52640.4	50470.3	286.303	104.523	41666.9	44798.2	104.523	0.0038353	0.0025085	0.0054388	1.01624	1.07515	0.958775	72.0247
44634	High-middle SDI	1990	Male	Age-standardized	213.31	51601.3	46176.9	213.31	327.421	57221.4	48944.5	327.421	129.341	46386.5	43567.9	129.341	0.0041338	0.0027883	0.005722	0.894879	0.939237	0.855353	77.0004
44635	High SDI	1990	Male	Age-standardized	233.436	44614.7	43476.3	233.436	357.759	49850.5	45864.1	357.759	143.984	39635	41170.5	143.984	0.0052323	0.0036328	0.0071766	0.974484	1.03874	0.920033	64.7424
44636	Low-middle SDI	1990	Male	Age-standardized	199.7	47794.2	46402.6	199.7	316.861	53558	49203.8	316.861	115.614	42697.5	43668.5	115.614	0.0041783	0.0027077	0.0059162	0.970885	1.02274	0.918702	72.2756
44637	Low SDI	1990	Male	Age-standardized	181.276	47172.8	49018.2	181.276	297.75	53016.3	51995.8	297.75	101.939	41980.1	46151.5	101.939	0.0038428	0.0024283	0.0056162	1.03912	1.09936	0.980753	70.6432
44638	North America	1990	Male	Age-standardized	214.435	47301.3	36172	214.435	324.624	53567.7	38795.4	324.624	134.711	41104.2	33621.6	134.711	0.0045334	0.0032773	0.0060601	0.764716	0.81796	0.72423	81.7851
44639	Middle SDI	1990	Male	Age-standardized	201.845	50022	46965	201.845	317.629	55862.1	49782.2	317.629	118.23	44634.2	44159.7	118.23	0.0040351	0.0026489	0.0056859	0.938887	0.98937	0.891162	75.1296
1	Global	2017	Both	Age-standardized	228.809	48276.5	44961.6	228.809	353.724	53918.5	47608.7	353.724	137.54	43109	42364.2	137.54	0.0047396	0.0031905	0.0065603	0.931335	0.982722	0.882974	74.5904
5	East Asia	2017	Both	Age-standardized	196.772	52281.7	39978.8	196.772	307.894	58104.1	42787.9	307.894	116.545	46703.2	37409.5	116.545	0.0037637	0.0024954	0.005299	0.76468	0.801005	0.7364	90.4647
6	China	2017	Both	Age-standardized	197.573	52428.6	40020.5	197.573	309.523	58247.6	42851.3	309.523	116.911	46832	37435.8	116.911	0.0037684	0.0024964	0.0053139	0.763333	0.799363	0.735675	90.5152
7	North Korea	2017	Both	Age-standardized	184.534	51725.2	44075.1	184.534	284.708	57683.5	47028.9	284.708	110.27	46131.8	41234.5	110.27	0.0035676	0.0023903	0.0049357	0.852102	0.893841	0.815293	86.4997
8	Taiwan	2017	Both	Age-standardized	165.449	44264.3	32850.9	165.449	254.242	50544.5	35427.8	254.242	100.295	38032	30459.9	100.295	0.0037378	0.0026371	0.0050301	0.742154	0.800903	0.700923	91.9575
9	Southeast Asia	2017	Both	Age-standardized	206.517	50666.4	48196.5	206.517	319.538	56312.5	51104.2	319.538	124.526	45431.7	45395.1	124.526	0.004076	0.0027409	0.0056744	0.951252	0.999194	0.90751	77.5
10	Cambodia	2017	Both	Age-standardized	174.288	54801.7	51057	174.288	262.003	60527.1	54261.3	262.003	108.047	49636.2	47950	108.047	0.0031803	0.0021768	0.0043287	0.931668	0.966028	0.896481	84.1773
11	Indonesia	2017	Both	Age-standardized	246.103	52074.3	53490.1	246.103	386.618	57985	56542.7	386.618	144.437	46931.5	50683.7	144.437	0.004726	0.0030776	0.0066676	1.02719	1.07995	0.975127	69.002
12	Laos	2017	Both	Age-standardized	151.935	50399.5	43969.2	151.935	229.683	56953.9	47159.4	229.683	93.4888	45090.7	40829.3	93.4888	0.0030146	0.0020734	0.0040328	0.872414	0.905493	0.828028	88.7047
13	Malaysia	2017	Both	Age-standardized	208.482	38090	36185.4	208.482	312.785	44364.6	39080	312.785	131.308	32486.6	33392.7	131.308	0.0054734	0.0040419	0.0070503	0.949996	1.02789	0.880884	68.9649
14	Maldives	2017	Both	Age-standardized	170.948	50637.5	43090.3	170.948	258.496	57148.2	46200.4	258.496	104.793	44697.1	40060.1	104.793	0.0033759	0.0023445	0.0045232	0.850957	0.896256	0.808431	87.7484
15	Myanmar	2017	Both	Age-standardized	144.018	52928.9	37691	144.018	218.854	59650.2	40793.9	218.854	87.2565	46599	34586.4	87.2565	0.002721	0.0018725	0.003669	0.712106	0.742213	0.683886	100
16	Philippines	2017	Both	Age-standardized	216.097	50447.5	51777.9	216.097	321.054	56292.9	54754.2	321.054	137.066	45213.8	48831.9	137.066	0.0042836	0.0030315	0.0057033	1.02637	1.08002	0.972667	71.7759
17	Sri Lanka	2017	Both	Age-standardized	183.748	50563.4	43078.9	183.748	276.604	57006.9	46153.1	276.604	113.643	44544.8	39930.2	113.643	0.003634	0.0025512	0.0048521	0.851978	0.896406	0.809605	86.0978
18	Thailand	2017	Both	Age-standardized	180.561	47689.5	43967.9	180.561	277.839	53782.8	47218.4	277.839	108.148	41702.8	41078.6	108.148	0.0037862	0.0025933	0.0051659	0.921961	0.985032	0.877945	81.0191
19	Timor-Leste	2017	Both	Age-standardized	183.655	51575.7	51724.2	183.655	277.416	57362.2	54869.3	277.416	112.698	46194.3	48786.7	112.698	0.0035609	0.0024396	0.0048362	1.00288	1.05612	0.95654	77.6188
20	Vietnam	2017	Both	Age-standardized	166.476	51767.2	43914.3	166.476	256.661	57890.5	47116.9	256.661	99.8801	45817.3	40610.6	99.8801	0.0032159	0.00218	0.0044336	0.848303	0.88636	0.813897	88.8915
21	Oceania	2017	Both	Age-standardized	183.315	48334.4	53371.9	183.315	276.034	54281.8	56351.7	276.034	115.103	42919	50377.5	115.103	0.0037926	0.0026819	0.0050852	1.10422	1.17378	1.03813	70.1941
22	Fiji	2017	Both	Age-standardized	171.618	48256	49766.2	171.618	255.94	54125.9	53145.1	255.94	108.201	42730.3	46568.5	108.201	0.0035564	0.0025322	0.0047286	1.0313	1.08982	0.981879	75.9649
23	Kiribati	2017	Both	Age-standardized	174.811	46849	54156.8	174.811	263.026	52782.1	57371.9	263.026	109.144	41612.5	50996.1	109.144	0.0037314	0.0026229	0.0049832	1.15599	1.2255	1.08696	67.5082
24	Marshall Islands	2017	Both	Age-standardized	177.904	48190.2	53154.3	177.904	268.564	54042.5	56580.1	268.564	111.488	42909.8	50010	111.488	0.0036917	0.0025982	0.0049695	1.10301	1.16547	1.04696	70.8874
25	Federated States of Micronesia	2017	Both	Age-standardized	185.785	48383.3	53718.5	185.785	278.695	54253.2	57094.7	278.695	116.395	42877.4	50730.8	116.395	0.0038399	0.0027146	0.0051369	1.11027	1.18316	1.05238	69.5453
26	Papua New Guinea	2017	Both	Age-standardized	183.604	48341.6	53900.3	183.604	277.052	54136.9	57027.5	277.052	115.247	42917.8	50927.2	115.247	0.0037981	0.0026853	0.0051176	1.11499	1.18662	1.05339	69.5235
27	Samoa	2017	Both	Age-standardized	187.998	48481.4	52028.7	187.998	281.57	54524.6	55339.6	281.57	118.03	43009.7	48952.4	118.03	0.0038777	0.0027443	0.0051641	1.07317	1.13817	1.01495	71.5073
28	Solomon Islands	2017	Both	Age-standardized	186.381	48621.9	55456.6	186.381	280.964	54544.5	58815.9	280.964	116.501	43470.4	52450.3	116.501	0.0038333	0.00268	0.0051511	1.14057	1.20657	1.07831	67.7929
29	Tonga	2017	Both	Age-standardized	193.781	48850	52708.3	193.781	288.731	54994.2	55792.3	288.731	122.236	43482.5	49657.2	122.236	0.0039669	0.0028111	0.0052502	1.07898	1.142	1.01451	70.6141
30	Vanuatu	2017	Both	Age-standardized	193.956	48548.4	54395.1	193.956	292.523	54431	57589.8	292.523	121.863	43174.4	51378.9	121.863	0.0039951	0.0028226	0.0053742	1.12043	1.19003	1.05803	67.9874
32	Central Asia	2017	Both	Age-standardized	329.573	51941.9	56678.4	329.573	493.47	57411.9	59654.7	493.47	209.693	46703	53799.7	209.693	0.006345	0.0044899	0.0085952	1.09119	1.15195	1.03906	55.2398
33	Armenia	2017	Both	Age-standardized	344.483	50740.3	56251.6	344.483	518.571	56394.4	59463.8	518.571	219.187	45313.4	53256.3	219.187	0.0067891	0.0048371	0.0091954	1.10862	1.17529	1.05443	51.4722
34	Azerbaijan	2017	Both	Age-standardized	310.621	52816.1	55402.3	310.621	456.699	58527.8	58771.3	456.699	200.413	47023.9	52318.6	200.413	0.0058812	0.0042619	0.0078031	1.04897	1.1126	1.00416	60.5959
35	Georgia	2017	Both	Age-standardized	317.488	50365.5	56888.5	317.488	477.356	55977.6	60064.8	477.356	201.85	45017.4	53917.1	201.85	0.0063037	0.0044838	0.0085276	1.12951	1.19769	1.07302	53.2265
36	Kazakhstan	2017	Both	Age-standardized	332.706	51899.6	53965.5	332.706	494.825	57606.5	56916.2	494.825	213.325	46610.4	51054.7	213.325	0.0064106	0.0045768	0.0085897	1.03981	1.09535	0.988016	57.8763
37	Kyrgyzstan	2017	Both	Age-standardized	327.299	50615.4	58224.2	327.299	493.803	56371.8	61170.3	493.803	208.806	45247.7	55407.4	208.806	0.0064664	0.0046147	0.0087598	1.15033	1.22453	1.08512	50.9924
38	Mongolia	2017	Both	Age-standardized	324.851	52607.7	57120.8	324.851	481.184	58353	60391.1	481.184	208.682	47409.3	54129.2	208.682	0.006175	0.0044017	0.0082461	1.08579	1.14174	1.03493	56.6071
39	Tajikistan	2017	Both	Age-standardized	291.313	50628.4	59281.3	291.313	433.824	56007.8	62487.6	433.824	186.178	45464.8	56339.5	186.178	0.0057539	0.004095	0.0077458	1.17091	1.23919	1.11569	54.164
40	Turkmenistan	2017	Both	Age-standardized	324.282	53925.1	55309.2	324.282	487.015	59894.2	58409.4	487.015	207.755	48374.5	52269.3	207.755	0.0060136	0.0042947	0.0081313	1.02567	1.08051	0.975211	61.1589
41	Uzbekistan	2017	Both	Age-standardized	346.921	52397.5	57838.1	346.921	522.425	57961.7	60733.3	522.425	220.707	47087.2	54804.6	220.707	0.006621	0.0046872	0.0090133	1.10383	1.16389	1.04782	52.7913
42	Central Europe	2017	Both	Age-standardized	262.642	50780.4	55517.8	262.642	396.799	56487.4	58594.5	396.799	164.064	45519.6	52698.1	164.064	0.0051721	0.0036042	0.0070246	1.09329	1.1577	1.0373	62.3416
43	Albania	2017	Both	Age-standardized	215.304	50065.7	56437	215.304	323.326	55592.5	59704.4	323.326	134.605	44443.2	53446.7	134.605	0.0043004	0.0030287	0.005816	1.12726	1.20259	1.07397	65.7023
44	Bosnia and Herzegovina	2017	Both	Age-standardized	283.405	50802.9	58633.7	283.405	423.167	56462.6	61611.7	423.167	179.939	45729.5	55739.6	179.939	0.0055785	0.0039348	0.0074946	1.15414	1.2189	1.09119	56.2371
45	Bulgaria	2017	Both	Age-standardized	255.076	53735.2	56702.6	255.076	387.57	59423.8	59990.2	387.57	158.043	48037.5	53624.4	158.043	0.0047469	0.00329	0.0065221	1.05522	1.1163	1.00953	67.2141
46	Croatia	2017	Both	Age-standardized	286.081	45784.3	56905.5	286.081	444.171	51529.4	60203.3	444.171	174.912	40488	54050.3	174.912	0.0062484	0.0043201	0.0086198	1.2429	1.33497	1.16833	46.857
47	Czech Republic	2017	Both	Age-standardized	259.144	51119.5	54063.6	259.144	393.222	56814.7	57409	393.222	162.234	45688.3	50965.1	162.234	0.0050694	0.0035509	0.0069211	1.05759	1.11549	1.01046	65.0871
48	Hungary	2017	Both	Age-standardized	240.562	51382.9	51703.3	240.562	363.329	57180.7	54929.4	363.329	152.25	45876.3	48449.7	152.25	0.0046817	0.0033187	0.006354	1.00623	1.05609	0.960628	70.5144
49	Macedonia	2017	Both	Age-standardized	247.571	50294.4	56294.6	247.571	367.678	55787.7	59558.2	367.678	157.891	44853.4	53176.2	157.891	0.0049224	0.0035202	0.0065907	1.1193	1.18556	1.06759	62.3408
50	Montenegro	2017	Both	Age-standardized	274.537	50748	57658.4	274.537	411.171	56552.2	60750.2	411.171	171.804	45309.8	54597.6	171.804	0.0054098	0.0037918	0.0072706	1.13617	1.20499	1.07423	58.3397
51	Poland	2017	Both	Age-standardized	280.77	50544.9	55327.6	280.77	426.49	56509.1	58530.5	426.491	174.286	44809.7	52455.8	174.286	0.0055549	0.0038895	0.0075473	1.09462	1.17064	1.03577	59.9048
52	Romania	2017	Both	Age-standardized	261.363	51308.9	56044.1	261.363	403.768	56903.9	59171.4	403.768	160.967	46045.1	53308.2	160.967	0.0050939	0.0034959	0.0070956	1.09229	1.15774	1.03985	62.883
53	Serbia	2017	Both	Age-standardized	227.61	49292.9	58294.7	227.61	340.802	54774.1	61384.2	340.802	141.751	44241.7	55356.9	141.751	0.0046175	0.003204	0.006222	1.18262	1.25124	1.12068	60.4729
54	Slovakia	2017	Both	Age-standardized	236.986	50668.4	55040.6	236.986	357.338	56397.1	58253.1	357.338	147.549	45321.8	51986.2	147.549	0.0046772	0.0032556	0.0063361	1.08629	1.14705	1.03291	65.8051
55	Slovenia	2017	Both	Age-standardized	301.772	54035.5	52695.9	301.772	466.298	59763.2	56001.2	466.298	185.005	47935	49583.1	185.005	0.0055847	0.0038595	0.0078024	0.975208	1.03438	0.937052	66.7872
56	Eastern Europe	2017	Both	Age-standardized	292.861	53890.9	51085.3	292.861	439.519	59514.3	54067.7	439.519	186.341	48353	48190.4	186.341	0.0054343	0.0038538	0.0073851	0.947939	0.996636	0.908482	69.3273
57	Belarus	2017	Both	Age-standardized	275.889	52490.2	50081.3	275.889	413.889	58730.8	53135.2	413.889	174.48	46592.8	47020.3	174.48	0.005256	0.0037448	0.0070472	0.954108	1.00917	0.904725	70.061
58	Estonia	2017	Both	Age-standardized	244.921	51388.7	40483.2	244.921	368.649	57977.2	43424.6	368.649	155.008	45116.3	37753.1	155.008	0.004766	0.0034357	0.0063585	0.787784	0.836794	0.748995	82.9218
59	Latvia	2017	Both	Age-standardized	238.992	52608.2	48305.5	238.992	359.86	58701	51394.1	359.86	149.945	46789.7	45321.3	149.945	0.0045429	0.0032047	0.0061304	0.918212	0.968616	0.875524	76.5788
60	Lithuania	2017	Both	Age-standardized	239.001	51787.6	50814.6	239.001	362.426	57497.5	53975.7	362.426	147.839	46214	47959	147.839	0.004615	0.003199	0.0063033	0.981212	1.03776	0.938748	72.4063
61	Moldova	2017	Both	Age-standardized	270.668	51974.6	53373.9	270.668	409.634	57837.6	56502.4	409.634	169.536	46831.2	50418.7	169.536	0.0052077	0.0036202	0.0070825	1.02692	1.0766	0.976915	66.0498
62	Russian Federation	2017	Both	Age-standardized	294.394	53875.9	51220	294.394	442.142	59644.1	54173.2	442.142	187.425	48248.7	48310.5	187.425	0.0054643	0.0038846	0.007413	0.950704	1.00128	0.908276	68.9791
63	Ukraine	2017	Both	Age-standardized	300.615	54595.8	51181.8	300.615	443.362	60420.9	54467.8	443.362	190.934	48969.9	48115.8	190.935	0.0055062	0.003899	0.0073379	0.937466	0.98256	0.901473	69.5043
65	High-income Asia Pacific	2017	Both	Age-standardized	203.089	47355.7	38162.2	203.089	308.742	53317.2	40828.9	308.742	124.131	41741.2	35629	124.131	0.0042886	0.0029738	0.0057907	0.805863	0.85357	0.765773	84.7938
66	Brunei	2017	Both	Age-standardized	195.555	46450.8	37390.2	195.555	295.984	52677.3	40384.5	295.984	120.698	40082.6	34536.7	120.698	0.00421	0.0030112	0.0056188	0.804942	0.861639	0.766639	85.3327
67	Japan	2017	Both	Age-standardized	205.627	45643.2	36148.6	205.627	310.534	51808.7	38909	310.534	126.992	39665.5	33549.7	126.992	0.0045051	0.0032016	0.0059939	0.791981	0.845816	0.751014	84.2812
68	South Korea	2017	Both	Age-standardized	193.814	51007.1	42735.3	193.814	298.803	56674.6	45658.7	298.803	117.415	45523.5	40149.5	117.415	0.0037997	0.0025792	0.0052723	0.837831	0.881953	0.80563	85.9139
69	Singapore	2017	Both	Age-standardized	218.976	47631.9	36678.5	218.976	336.273	53844.8	39495.2	336.273	133.794	41561.7	33824.5	133.794	0.0045973	0.0032192	0.0062452	0.770042	0.81384	0.733501	85.0116
70	Australasia	2017	Both	Age-standardized	256.674	38102.3	37568.8	256.674	383.017	44804.3	40391.4	383.017	162.886	32112.5	34707.2	162.886	0.0067364	0.0050724	0.0085487	0.985997	1.0808	0.901508	59.0527
71	Australia	2017	Both	Age-standardized	255.165	38740.2	38013	255.165	382.747	45807.4	40959.7	382.747	162.431	32494.7	34988.7	162.431	0.0065866	0.0049987	0.0083556	0.981229	1.07675	0.894172	60.2583
72	New Zealand	2017	Both	Age-standardized	264.623	34962.4	35242	264.623	397.827	40770.9	37931.2	397.827	167.433	29727	32590	167.433	0.0075688	0.0056323	0.0097576	1.008	1.09631	0.930349	52.6228
73	Western Europe	2017	Both	Age-standardized	227.905	43699.7	45468.8	227.905	351.527	49485.5	48081.1	351.527	138.843	38416.5	42940.2	138.843	0.0052153	0.0036142	0.0071036	1.04048	1.11776	0.971618	65.2008
74	Andorra	2017	Both	Age-standardized	207.003	45704.2	44864.1	207.003	314.07	52235.3	47965.4	314.07	127.597	39579.7	41806.3	127.597	0.0045292	0.0032238	0.0060126	0.981618	1.05626	0.918255	72.9111
75	Austria	2017	Both	Age-standardized	260.894	45524.8	44212.7	260.894	397.467	51903.7	47156.1	397.467	161.996	39598.2	41493.3	161.996	0.0057308	0.004091	0.0076578	0.971177	1.04786	0.908532	66.1256
76	Belgium	2017	Both	Age-standardized	288.79	34542.1	39192	288.79	454.226	41110.1	42170.3	454.226	171.555	28579.6	36383.1	171.555	0.0083605	0.0060027	0.011049	1.13461	1.27304	1.02579	40.2521
77	Cyprus	2017	Both	Age-standardized	234.753	46310.2	48359	234.753	357.268	52970.8	51390.4	357.268	143.896	40169.4	45397.8	143.896	0.0050692	0.0035822	0.0067446	1.04424	1.13016	0.970164	65.8786
78	Denmark	2017	Both	Age-standardized	293.253	46241.9	51713.7	293.253	492.969	52855.2	54716	492.969	163.711	40212	48757.4	163.711	0.0063417	0.0040712	0.0093268	1.11833	1.21251	1.03521	53.6539
79	Finland	2017	Both	Age-standardized	232.334	51696.9	45710.5	232.334	355.856	58379.3	48709.7	355.856	143.701	44925.2	42647.5	143.701	0.0044942	0.0031987	0.0060956	0.884201	0.949302	0.834367	78.8915
80	France	2017	Both	Age-standardized	210.761	48084.3	50167.6	210.761	324.82	54564.2	53133.7	324.82	128.881	41913.4	47440.4	128.881	0.0043832	0.0030749	0.005953	1.04333	1.13187	0.973783	70.1593
81	Germany	2017	Both	Age-standardized	248.093	44888.4	47130.2	248.093	390.6	51169.2	50034.9	390.6	146.299	38487.8	44143.1	146.299	0.0055269	0.0038012	0.0076335	1.04994	1.14694	0.977831	62.7211
82	Greece	2017	Both	Age-standardized	258.003	41780.9	50297.1	258.003	395.765	47120.7	53022.8	395.765	158.269	36733.2	47421.5	158.269	0.0061752	0.0043086	0.008399	1.20383	1.29097	1.12526	49.6206
83	Iceland	2017	Both	Age-standardized	241.503	43967.5	52917.8	241.503	374.239	50321	55717	374.239	146.514	37958	49996.1	146.514	0.0054928	0.0038599	0.007437	1.20356	1.31714	1.10723	53.8406
84	Ireland	2017	Both	Age-standardized	270.368	46277.8	42441.4	270.368	405.117	52921.6	45598.6	405.117	169.532	39944.8	39206.4	169.532	0.0058423	0.0042441	0.007655	0.9171	0.981513	0.861624	68.6388
85	Israel	2017	Both	Age-standardized	249.898	45398.7	49541.4	249.898	382.152	51441.8	52280.1	382.152	153.928	39701.4	46730.3	153.928	0.0055045	0.0038771	0.0074288	1.09125	1.17704	1.0163	60.4144
86	Italy	2017	Both	Age-standardized	182.157	35684.2	39795	182.157	280.339	41732.2	42733.8	280.339	109.658	30847.8	36807.8	109.658	0.0051047	0.0035548	0.0067176	1.1152	1.19321	1.024	61.4605
87	Luxembourg	2017	Both	Age-standardized	254.339	46456.4	44668.7	254.34	381.964	53216.1	47614.1	381.964	158.053	40177.2	41835.5	158.053	0.0054748	0.0039339	0.0071776	0.961518	1.04127	0.89473	68.2745
88	Malta	2017	Both	Age-standardized	226.174	45118.2	47087.9	226.174	359.088	51961.6	50210.4	359.088	131.899	39006	44163.9	131.899	0.0050129	0.0033815	0.0069106	1.04366	1.13223	0.966297	66.2595
89	Netherlands	2017	Both	Age-standardized	271.074	44394.4	38369.8	271.074	402.659	51283.4	41278.6	402.659	170.796	38057.9	35569.8	170.796	0.006106	0.0044878	0.0078516	0.864292	0.934624	0.804912	70.1386
90	Norway	2017	Both	Age-standardized	293.841	48848.4	45313.1	293.841	460.176	55652.8	48121.6	460.176	174.651	42338.7	42565.3	174.651	0.0060154	0.0041251	0.0082687	0.927627	1.00535	0.864676	66.9494
91	Portugal	2017	Both	Age-standardized	234.019	45575.2	41676	234.019	356.794	51868.5	44959.7	356.794	144.413	39385	38794.5	144.413	0.0051348	0.0036667	0.0068788	0.914444	0.985007	0.866802	73.1548
92	Spain	2017	Both	Age-standardized	201.283	49019.6	49749	201.283	304.204	54882.5	52826.5	304.204	125.298	43080.6	46910.6	125.298	0.0041062	0.0029085	0.0055428	1.01488	1.0889	0.962539	73.549
93	Sweden	2017	Both	Age-standardized	246.055	37834.7	43292.8	246.055	378.423	43864	46287.5	378.423	150.75	32433.5	40148.7	150.75	0.0065034	0.004648	0.0086272	1.14426	1.23788	1.05525	51.1231
94	Switzerland	2017	Both	Age-standardized	218	38946	49561.5	218	341.015	44560.6	52420.1	341.015	127.554	34004.3	46858.2	127.554	0.0055975	0.0037511	0.0076528	1.27257	1.37801	1.17638	49.112
95	United Kingdom	2017	Both	Age-standardized	234.308	41847.4	42632.5	234.308	359.174	47637.8	45299.5	359.174	143.04	36967.7	40147.9	143.04	0.0055991	0.0038693	0.0075397	1.01876	1.08603	0.950914	64.1213
96	Southern Latin America	2017	Both	Age-standardized	252.454	44343.9	47995.6	252.454	396.512	50679.6	50942.9	396.512	149.351	38384.1	44993	149.351	0.0056931	0.003891	0.0078239	1.08235	1.17218	1.0052	59.7793
97	Argentina	2017	Both	Age-standardized	239.839	44079.3	47631.9	239.839	372.252	50428.1	50667.9	372.252	143.962	38090.2	44543.2	143.962	0.0054411	0.0037795	0.0073818	1.08059	1.16941	1.00476	61.4359
98	Chile	2017	Both	Age-standardized	278.131	44943.5	48607.8	278.131	452.217	51352.6	51477.4	452.217	160.423	38730.9	45565.3	160.423	0.0061884	0.004142	0.0088061	1.08153	1.17646	1.00243	56.7758
99	Uruguay	2017	Both	Age-standardized	265.701	44723.5	48458	265.701	419.305	51266.9	51422.9	419.305	157.227	38729.7	45396.8	157.227	0.005941	0.0040596	0.0081789	1.0835	1.17215	1.00304	58.1839
100	High-income North America	2017	Both	Age-standardized	213.758	47892.4	34591.8	213.758	321.265	54590.3	37266.8	321.265	135.565	41145.7	31972.4	135.565	0.0044633	0.0032947	0.005885	0.722282	0.777054	0.682664	88.6631
101	Canada	2017	Both	Age-standardized	217.765	46908.6	36620.6	217.765	337.571	53938.8	39492	337.571	131.404	40276.6	33767.1	131.404	0.0046423	0.0032625	0.0062584	0.78068	0.838381	0.732162	84.1045
102	United States	2017	Both	Age-standardized	213.324	47995.7	34349.3	213.324	320.532	54765.1	37016.8	320.532	135.81	41309.7	31738.6	135.81	0.0044447	0.0032876	0.0058529	0.715674	0.768308	0.67592	89.1691
104	Caribbean	2017	Both	Age-standardized	265.331	51445.1	50482.7	265.331	416.094	57254	53529.6	416.094	158.633	45927.8	47678.4	158.633	0.0051576	0.003454	0.0072675	0.981293	1.03812	0.93495	69.0588
105	Antigua and Barbuda	2017	Both	Age-standardized	242.982	52681.5	46600.8	242.982	385.438	59004.9	49762.9	385.438	143.489	46658.9	43642.5	143.489	0.0046123	0.0030753	0.0065323	0.884575	0.935352	0.843368	78.1416
106	The Bahamas	2017	Both	Age-standardized	260.129	52268.5	46931.2	260.129	413.129	58705.7	49972.2	413.129	154.622	46234.9	44037.9	154.622	0.0049768	0.0033443	0.0070373	0.897888	0.952481	0.851233	75.1081
107	Barbados	2017	Both	Age-standardized	241.297	51128.1	46659.5	241.297	380.702	57564	49856.7	380.702	142.4	45009.8	43672.4	142.4	0.0047195	0.0031638	0.0066135	0.9126	0.970288	0.866108	75.8229
108	Belize	2017	Both	Age-standardized	251.704	51615.6	49158.9	251.704	397.039	58039.7	52271.5	397.039	148.051	45799.3	46149.3	148.051	0.0048765	0.0032326	0.0068408	0.952405	1.00764	0.900617	72.4998
109	Cuba	2017	Both	Age-standardized	268.203	51004.3	49526.3	268.203	426.792	56988.2	52765.5	426.792	158.426	45403.4	46640.8	158.426	0.0052584	0.0034893	0.0074891	0.971021	1.02725	0.925902	69.0452
110	Dominica	2017	Both	Age-standardized	237.564	51228.9	47659.8	237.564	378.556	57748.2	50795.2	378.556	140.053	45471.2	44733.1	140.053	0.0046373	0.00308	0.0065553	0.930331	0.983767	0.879598	75.2798
111	Dominican Republic	2017	Both	Age-standardized	283.377	52251.3	49401.8	283.377	435.342	58017.9	52563.9	435.342	173.853	46649.4	46467.8	173.853	0.0054234	0.0037268	0.0075036	0.945466	0.996108	0.905995	69.5413
112	Grenada	2017	Both	Age-standardized	250.082	52022.4	48222.4	250.082	396.671	58151.3	51381.6	396.671	147.27	46312.9	45246.6	147.27	0.0048072	0.0031799	0.0068214	0.926956	0.976975	0.883585	74.4329
113	Guyana	2017	Both	Age-standardized	283.06	51818.2	51376.1	283.06	446.211	57899.6	54429.7	446.211	167.47	45920.2	48400.7	167.47	0.0054626	0.003647	0.0077066	0.991468	1.05402	0.94007	66.5776
114	Haiti	2017	Both	Age-standardized	249.315	51638.3	54526.7	249.315	390.992	57796.8	57683.8	390.992	147.865	45943.8	51688.3	147.865	0.0048281	0.0032184	0.0067649	1.05594	1.12504	0.998044	66.6718
115	Jamaica	2017	Both	Age-standardized	256.618	51655.9	49373.5	256.618	407.944	57837.8	52455.5	407.944	151.734	45661.6	46477.6	151.734	0.0049678	0.003323	0.0070532	0.955816	1.01787	0.906942	71.7354
116	Saint Lucia	2017	Both	Age-standardized	238.207	51258	47565	238.207	378.89	57103.8	50759.7	378.89	140.158	45580.7	44620	140.158	0.0046472	0.0030749	0.0066351	0.927952	0.978924	0.888901	75.3596
117	Saint Vincent and the Grenadines	2017	Both	Age-standardized	271.223	50656.6	52959	271.223	430.824	56596	56016.5	430.824	159.461	45369.6	50161.3	159.461	0.0053542	0.0035147	0.0076123	1.04545	1.10561	0.989761	64.051
118	Suriname	2017	Both	Age-standardized	258.858	47897.7	46408.8	258.858	410.342	53912.6	49416.3	410.342	153.578	42131.1	43249.5	153.578	0.0054044	0.0036453	0.0076113	0.968916	1.02655	0.9166	68.2705
119	Trinidad and Tobago	2017	Both	Age-standardized	279.501	49615.9	44169.8	279.501	444.416	56335.8	47268.2	444.416	165.729	43463.4	41204.2	165.729	0.0056333	0.0038131	0.0078887	0.890234	0.948021	0.839044	71.5161
120	Andean Latin America	2017	Both	Age-standardized	309.327	47576.1	57831.9	309.327	466.018	53503.7	60735.2	466.018	193.713	42260.5	55027.5	193.713	0.0065017	0.0045838	0.00871	1.21557	1.3021	1.13516	46.9142
121	Bolivia	2017	Both	Age-standardized	307.58	46753.5	58992.5	307.58	459.543	52422.6	62148.2	459.543	191.862	41526.8	56049.1	191.862	0.0065788	0.0046202	0.0087661	1.26178	1.34971	1.18552	43.7049
122	Ecuador	2017	Both	Age-standardized	328.236	47804	57266.5	328.236	498.317	53898.9	60065.8	498.317	205.158	42339.2	54533.1	205.158	0.0068663	0.0048456	0.0092454	1.19794	1.288	1.11442	45.711
123	Peru	2017	Both	Age-standardized	300.517	47734.1	57705.5	300.517	451.186	53834.5	60858	451.186	188.129	42180	54677.4	188.129	0.0062956	0.0044601	0.008381	1.20889	1.29629	1.13046	48.5787
124	Central Latin America	2017	Both	Age-standardized	345.866	45329.1	46736.5	345.866	526.173	51464.3	49441.4	526.173	214.708	39686.7	44032.6	214.708	0.0076301	0.0054101	0.010224	1.03105	1.10951	0.960693	50.8809
125	Colombia	2017	Both	Age-standardized	337.452	42448.6	45864.6	337.452	510.723	48695.1	48880.1	510.723	209.284	36829.3	42985.4	209.284	0.0079497	0.0056825	0.0104882	1.08048	1.16715	1.0038	45.9872
126	Costa Rica	2017	Both	Age-standardized	334.011	44023.4	47604.3	334.011	507.002	50499	50693.5	507.002	205.961	38307.8	44762.9	205.961	0.0075871	0.0053765	0.0100398	1.08134	1.16851	1.00385	48.1698
127	El Salvador	2017	Both	Age-standardized	333.217	44805.3	50449.5	333.217	504.876	51199.2	53595	504.876	207.541	38888.2	47310.2	207.541	0.007437	0.0053369	0.009861	1.12597	1.21657	1.04679	46.4535
128	Guatemala	2017	Both	Age-standardized	335.532	44396.2	49202.4	335.532	505.042	50570	52219.6	505.042	210.326	38704	46266.9	210.326	0.0075577	0.0054342	0.009987	1.10826	1.1954	1.03262	46.7584
129	Honduras	2017	Both	Age-standardized	346.81	44603.9	52344.6	346.81	520.894	51034.6	55394.5	520.894	215.513	38751.3	49316.8	215.513	0.0077753	0.0055614	0.0102067	1.17354	1.27265	1.08543	41.554
130	Mexico	2017	Both	Age-standardized	339.516	46832.3	44778	339.516	519.056	53074	47483.7	519.056	209.746	41185.5	42111.1	209.746	0.0072496	0.0050927	0.0097799	0.956135	1.02247	0.89467	57.6581
131	Nicaragua	2017	Both	Age-standardized	354.482	45044.5	52603.5	354.482	539.967	51350	55689.4	539.967	220.164	39057.9	49558.9	220.164	0.0078696	0.0056369	0.0105154	1.16781	1.26886	1.08451	41.3122
132	Panama	2017	Both	Age-standardized	321.435	45210.7	51691	321.435	489.36	51432.4	54778.2	489.36	198.407	39367.3	48726.1	198.407	0.0071097	0.0050399	0.0095146	1.14333	1.23773	1.06505	47.4426
133	Venezuela	2017	Both	Age-standardized	396.157	44916.3	50179.2	396.158	602.288	51263.4	53004.9	602.288	246.43	38959.1	47232.8	246.43	0.0088199	0.0063254	0.0117489	1.11717	1.21237	1.03397	38.4541
134	Tropical Latin America	2017	Both	Age-standardized	344.28	56682.2	50140.7	344.28	513.039	62849.1	52978	513.039	217.57	50958.2	47454.4	217.57	0.0060739	0.0042696	0.008163	0.884593	0.931242	0.84294	69.1356
135	Brazil	2017	Both	Age-standardized	345.465	56714.9	50024.1	345.465	514.652	62908.5	52875	514.652	218.427	50987	47351.9	218.427	0.0060912	0.004284	0.008181	0.882027	0.928705	0.840506	69.1803
136	Paraguay	2017	Both	Age-standardized	294.632	55932.4	53516.9	294.632	451.713	62285.5	56481.4	451.713	181.424	49803.1	50636.1	181.424	0.0052676	0.0036428	0.0072523	0.956813	1.01673	0.906815	69.8292
137	North Africa and Middle East	2017	Both	Age-standardized	275.111	54687.7	50355	275.111	418.372	60493.7	53144	418.372	170.741	49340.6	47687.1	170.741	0.0050306	0.0034605	0.006916	0.920774	0.966487	0.878505	73.4222
139	Algeria	2017	Both	Age-standardized	251.015	55341.4	49292.3	251.015	381.607	61490	52409.8	381.607	154.916	49740.5	46477.2	154.916	0.0045358	0.0031145	0.006206	0.890695	0.934393	0.85233	78.2509
140	Bahrain	2017	Both	Age-standardized	255.542	55218	46413.5	255.542	388.531	61280.3	49426.8	388.531	158.135	49133	43591.2	158.135	0.0046279	0.0032185	0.0063402	0.84055	0.887208	0.80657	80.6507
141	Egypt	2017	Both	Age-standardized	294.177	53495.4	48375.8	294.177	448.561	59661.8	51421.3	448.561	181.517	47669.4	45498.1	181.517	0.0054991	0.0038078	0.0075184	0.904299	0.954449	0.861881	71.5106
142	Iran	2017	Both	Age-standardized	228.933	54904.7	51137.4	228.933	354.506	60367	54073.2	354.506	138.264	49557.9	48370.6	138.264	0.0041696	0.00279	0.0058725	0.931386	0.976041	0.895741	78.0988
143	Iraq	2017	Both	Age-standardized	280.628	58271.1	51698.1	280.628	428.172	63970.5	54611.1	428.172	173.001	52737.8	48816.7	173.001	0.0048159	0.0032804	0.0066933	0.887201	0.925651	0.853692	76.7316
144	Jordan	2017	Both	Age-standardized	294.422	52978.4	51518	294.422	451.788	58944.8	54651.5	451.788	181.681	47353.4	48672.2	181.681	0.0055574	0.0038367	0.0076646	0.972433	1.02785	0.927163	67.1197
145	Kuwait	2017	Both	Age-standardized	295.284	54357.9	45948.5	295.284	453.858	60474.5	48800.9	453.858	181.362	48365.1	43190.3	181.362	0.0054322	0.0037498	0.0075049	0.845295	0.893006	0.806966	75.4142
146	Lebanon	2017	Both	Age-standardized	270.141	54721	49498.8	270.141	410.114	60677.8	52493.6	410.114	167.419	48793.7	46540.5	167.419	0.0049367	0.0034312	0.0067589	0.904568	0.953822	0.865119	74.9598
147	Libya	2017	Both	Age-standardized	257.192	54972.3	50266.1	257.192	391.221	60807.6	53245.1	391.221	159.06	49209.8	47384.5	159.06	0.0046786	0.0032323	0.0064338	0.914389	0.962907	0.875632	75.9689
148	Morocco	2017	Both	Age-standardized	315.03	53744.6	47153.3	315.03	479.668	59952.9	49961	479.668	192.653	47563	44394.2	192.653	0.0058616	0.0040505	0.0080008	0.877359	0.933376	0.833338	70.8714
149	Palestine	2017	Both	Age-standardized	279.707	58262.7	49346.7	279.707	427.075	64617.9	52006.5	427.075	173.156	51813.1	46857.2	173.156	0.0048008	0.0033419	0.0066092	0.846969	0.90435	0.804832	79.2055
150	Oman	2017	Both	Age-standardized	261.336	54559.5	47942.9	261.336	399.308	60531.6	51096	399.308	161.748	48928.4	45080.6	161.748	0.0047899	0.0033058	0.0065967	0.878728	0.921359	0.844122	77.3932
151	Qatar	2017	Both	Age-standardized	247.95	53228.8	45095.4	247.95	376.716	58982.6	48201.6	376.716	153.833	47133.9	42304.1	153.833	0.0046582	0.0032637	0.0063869	0.8472	0.89753	0.817218	80.0704
152	Saudi Arabia	2017	Both	Age-standardized	251.94	53164.4	51261.2	251.94	379.567	59248.3	54148.4	379.567	157.354	47687.8	48613.4	157.354	0.0047389	0.0032997	0.0064064	0.964202	1.01941	0.913923	72.6497
153	Syria	2017	Both	Age-standardized	281.549	56302.3	52821.8	281.549	429.222	61932.6	55915.5	429.222	173.294	50613.5	49920.1	173.294	0.0050007	0.0034239	0.0069305	0.938181	0.986299	0.902845	72.5766
154	Tunisia	2017	Both	Age-standardized	266.418	54621.1	51646.5	266.418	403.319	60353.4	54686.5	403.319	164.658	48916	48666	164.658	0.0048776	0.0033661	0.0066826	0.94554	0.99489	0.906105	72.8995
155	Turkey	2017	Both	Age-standardized	294.468	55226.4	49989.4	294.468	442.836	61261.9	52898.9	442.836	186.101	49487.8	47095	186.101	0.005332	0.0037605	0.0072286	0.905172	0.951648	0.863487	72.4884
156	United Arab Emirates	2017	Both	Age-standardized	240.863	55184.3	46796.2	240.863	379.125	61534.3	49822.1	379.125	144.927	48921.3	44059.4	144.927	0.0043647	0.0029624	0.0061612	0.847998	0.900618	0.809664	81.8314
157	Yemen	2017	Both	Age-standardized	273.143	54401.1	54054.8	273.143	414.191	60138.5	57135.7	414.191	167.854	48867.3	51261.7	167.854	0.0050209	0.0034349	0.0068873	0.993634	1.049	0.950069	69.1705
158	South Asia	2017	Both	Age-standardized	220.265	46335.2	48541.1	220.265	359.482	51982.5	51654.8	359.482	124.236	41065.1	45634	124.236	0.0047537	0.0030253	0.0069154	1.04761	1.11126	0.993695	67.6227
160	Afghanistan	2017	Both	Age-standardized	316.348	55350.4	57869.4	316.348	483.267	60824.2	60967.9	483.267	193.95	49874.9	55133.3	193.95	0.0057154	0.0038887	0.0079453	1.04551	1.10543	1.00236	61.8221
161	Bangladesh	2017	Both	Age-standardized	185.977	49202.2	48493.1	185.977	315.679	55047.9	51915.6	315.679	99.1544	43727.5	45390.8	99.1544	0.0037799	0.0022676	0.0057346	0.985589	1.03804	0.943098	77.2928
162	Bhutan	2017	Both	Age-standardized	181.435	46210.4	43778.4	181.435	306.395	52448.4	46920.1	306.395	101.302	40403.3	40696.4	101.302	0.0039263	0.0025073	0.0058418	0.947372	1.00726	0.894595	78.6521
163	India	2017	Both	Age-standardized	225.142	45317.2	48998	225.142	365.982	51029.2	52073.7	365.982	127.633	40025.9	46090	127.633	0.0049681	0.0031888	0.007172	1.08122	1.15151	1.02047	64.3126
164	Nepal	2017	Both	Age-standardized	173.795	44825.3	45936.5	173.795	291.829	50285.8	49045.2	291.829	96.9289	39423.8	42971.4	96.9289	0.0038772	0.0024586	0.0058034	1.02479	1.08998	0.975329	74.3736
165	Pakistan	2017	Both	Age-standardized	220.843	49416.4	45820.3	220.843	364.9	55750.8	48912.2	364.9	122.776	43684.1	42873.9	122.776	0.004469	0.0028105	0.0065452	0.927228	0.981452	0.877335	76.5003
167	Central Sub-Saharan Africa	2017	Both	Age-standardized	207.956	45825.2	46616.2	207.956	324.061	52246	49543.9	324.061	125.22	39995.5	43860.6	125.22	0.004538	0.0031309	0.0062026	1.01726	1.09664	0.948281	70.7474
168	Angola	2017	Both	Age-standardized	205.768	45592	42513.6	205.768	320.988	52262.4	45524.1	320.988	124.049	39811.9	39385.4	124.049	0.0045133	0.0031159	0.0061419	0.932479	0.989286	0.871067	75.9171
169	Central African Republic	2017	Both	Age-standardized	221.032	46533.2	49672.7	221.032	344.052	52881.8	52779.7	344.052	133.377	40744.1	46791.7	133.377	0.00475	0.0032735	0.0065061	1.06747	1.14843	0.998068	66.4706
170	Congo	2017	Both	Age-standardized	216.28	45307.2	43374.3	216.28	337.562	51982.1	46504.8	337.562	129.723	38765.9	40431.8	129.723	0.0047736	0.0033463	0.0064938	0.957337	1.04297	0.894631	72.8418
171	Democratic Republic of the Congo	2017	Both	Age-standardized	207.437	45955.5	48332.7	207.437	323.358	52166.7	51254.6	323.358	124.234	40012.7	45326.8	124.234	0.0045139	0.0031049	0.0061985	1.05173	1.13281	0.982515	68.8568
172	Equatorial Guinea	2017	Both	Age-standardized	195.839	43696.2	37117.7	195.839	302.511	50465.5	40183.8	302.511	119.061	37149.6	34189.8	119.061	0.0044818	0.0032049	0.0059944	0.84945	0.920327	0.796264	81.0238
173	Gabon	2017	Both	Age-standardized	208.596	44751.6	40138.5	208.596	323.852	51462.4	43109.7	323.852	126.593	38499.7	37113.7	126.593	0.0046612	0.0032881	0.006293	0.896918	0.963999	0.837692	77.1099
174	Eastern Sub-Saharan Africa	2017	Both	Age-standardized	162.372	47320	46608.6	162.372	257.454	53211.6	49504.6	257.454	93.7982	41901.9	43823.1	93.7982	0.0034314	0.0022385	0.0048383	0.984967	1.04585	0.930335	79.4768
175	Burundi	2017	Both	Age-standardized	164.448	48140.8	50084.4	164.448	259.516	54349.1	53115.2	259.516	95.4609	42311	47165.4	95.4609	0.003416	0.0022562	0.004775	1.04037	1.11473	0.977296	76.2929
176	Comoros	2017	Both	Age-standardized	173.078	48313.7	48361.6	173.078	268.775	54424.8	51337.5	268.775	101.898	42527.5	45506.6	101.898	0.0035824	0.0023961	0.0049385	1.00099	1.07005	0.943274	77.5981
177	Djibouti	2017	Both	Age-standardized	163.34	47151.2	45220.3	163.34	257.577	53491	48410.9	257.577	95.0534	41143.8	42240.2	95.0534	0.0034642	0.0023103	0.0048153	0.959048	1.02665	0.905029	80.8084
178	Eritrea	2017	Both	Age-standardized	148.857	48200.5	48976.1	148.857	230.703	54224.1	52124.3	230.703	87.1339	42356.9	45731.1	87.1339	0.0030883	0.0020571	0.0042546	1.01609	1.07966	0.961277	79.7489
179	Ethiopia	2017	Both	Age-standardized	154.932	51044.5	47059.1	154.932	246.174	57123.7	50020.6	246.174	89.4678	45239	44068.3	89.4678	0.0030352	0.0019777	0.0043095	0.921923	0.974122	0.875653	85.6479
180	Kenya	2017	Both	Age-standardized	184.067	40288.5	40844.8	184.067	314.342	46377.7	43986.6	314.342	100.305	34787.9	37932.5	100.305	0.0045687	0.0028833	0.0067779	1.01381	1.09039	0.948443	70.7626
181	Madagascar	2017	Both	Age-standardized	142.275	48575.4	57270	142.275	218.866	53993.9	60256.6	218.866	84.8691	43771.2	54379.6	84.8691	0.002929	0.0019389	0.0040535	1.17899	1.24236	1.11599	71.0907
182	Malawi	2017	Both	Age-standardized	180.888	48188.5	49824.4	180.888	281.69	54386.8	52859.5	281.69	107.003	42266.9	46641.9	107.003	0.0037538	0.0025316	0.0051794	1.03395	1.10351	0.971919	74.5919
183	Mauritius	2017	Both	Age-standardized	233.175	50941.4	43343.3	233.175	352.741	57307.9	46439.1	352.741	146.789	44970.5	40310.1	146.789	0.0045773	0.0032641	0.0061552	0.850846	0.896369	0.810343	80.353
184	Mozambique	2017	Both	Age-standardized	167.29	48477.9	48812.6	167.29	264.376	54619.9	51753.7	264.376	97.9156	42661.6	45787	97.9156	0.0034508	0.0022952	0.0048403	1.0069	1.07326	0.947524	78.0586
185	Rwanda	2017	Both	Age-standardized	148.576	50022.8	47965.3	148.576	230.938	56000.6	50935.8	230.938	87.5158	44143.9	44956.7	87.5158	0.0029702	0.0019825	0.0041239	0.95887	1.01841	0.909558	83.8625
186	Seychelles	2017	Both	Age-standardized	192.341	50780.2	42473.2	192.341	291.048	57177.8	45705.6	291.048	118.348	44967	39344.9	118.348	0.0037877	0.0026319	0.0050902	0.836414	0.874973	0.799361	86.0718
187	Somalia	2017	Both	Age-standardized	172.038	48074.9	51602.6	172.038	272.316	53877.6	54707.7	272.316	99.7047	42393.4	48575.1	99.7047	0.0035786	0.0023519	0.0050543	1.07338	1.14582	1.01541	73.3381
189	Tanzania	2017	Both	Age-standardized	163.344	41857.8	46305.7	163.344	256.485	48094.2	49513.1	256.485	96.5349	36560.9	43211.7	96.5349	0.0039023	0.0026404	0.005333	1.10626	1.18191	1.0295	69.3974
190	Uganda	2017	Both	Age-standardized	153.636	49823.4	39935	153.636	240.462	56440.3	42981.8	240.462	90.4274	43732.4	36986.8	90.4274	0.0030836	0.0020677	0.0042605	0.801531	0.845754	0.761544	92.4741
191	Zambia	2017	Both	Age-standardized	164.286	49086.3	45338.6	164.286	257.581	55536.4	48456.9	257.581	96.7768	43222.6	42262.4	96.7768	0.0033469	0.002239	0.0046381	0.923652	0.977784	0.872526	83.6256
192	Southern Sub-Saharan Africa	2017	Both	Age-standardized	233.05	46919.2	39699.7	233.05	342.043	53303.3	42446.6	342.043	149.105	40905.9	36850.9	149.105	0.0049671	0.0036451	0.0064169	0.846131	0.900869	0.796321	78.2307
193	Botswana	2017	Both	Age-standardized	272.055	45766.1	42033.7	272.055	394.89	52443.4	45124.1	394.89	173.976	39730.4	39019.4	173.976	0.0059445	0.0043789	0.0075298	0.918446	0.982106	0.860435	67.9296
194	Lesotho	2017	Both	Age-standardized	264.118	46885.1	47040.1	264.118	387.686	53510.8	49919	387.686	168.519	41078.9	44173.9	168.519	0.0056333	0.0041023	0.007245	1.00331	1.07534	0.932877	64.8251
195	Namibia	2017	Both	Age-standardized	287.805	46784.2	43531.4	287.805	413.699	53066.1	46431.6	413.699	185.465	40525.5	40646.9	185.465	0.0061518	0.0045765	0.0077959	0.930472	1.003	0.874977	65.9408
196	South Africa	2017	Both	Age-standardized	234.145	47389.7	39329	234.145	344.744	53708.6	42038	344.744	149.217	41494.5	36449.5	149.217	0.0049409	0.0035961	0.0064188	0.829906	0.878416	0.782704	79.3522
197	Swaziland	2017	Both	Age-standardized	234.715	44120.2	51767.5	234.715	349.639	50186.7	54777.9	349.639	148.698	38835.3	48778.7	148.698	0.0053199	0.0038289	0.0069668	1.17333	1.25604	1.09148	56.6949
198	Zimbabwe	2017	Both	Age-standardized	200.025	45651.3	38013.6	200.025	294.316	52299	40870.9	294.316	127.279	39402.9	35102.9	127.279	0.0043816	0.0032302	0.0056276	0.832697	0.890873	0.781485	82.6328
199	Western Sub-Saharan Africa	2017	Both	Age-standardized	187.323	34402.9	33710.7	187.323	295.718	40012.5	36166.6	295.718	110.456	29887.9	31349.8	110.456	0.005445	0.0036957	0.0073906	0.97988	1.04891	0.903881	67.3716
200	Benin	2017	Both	Age-standardized	231.01	41889.7	44589.5	231.01	377.319	48534	47858.5	377.319	132.154	35950.2	41502.2	132.154	0.0055147	0.003676	0.0077743	1.06445	1.15444	0.986081	61.9375
201	Burkina Faso	2017	Both	Age-standardized	206.349	41285.1	46972.8	206.349	353.273	47371.6	50277.5	353.273	111.82	35773.3	43725.2	111.82	0.0049981	0.0031258	0.0074575	1.13777	1.22229	1.06134	60.7818
202	Cameroon	2017	Both	Age-standardized	227.687	38296.6	41954.7	227.687	373.927	45121.6	45115.2	373.927	129.849	32186	38878.5	129.849	0.0059454	0.0040343	0.0082871	1.09552	1.20793	0.999858	57.4457
203	Cape Verde	2017	Both	Age-standardized	247.87	38270.8	41659.9	247.87	403.43	45116.2	44770.4	403.43	142.417	32133.8	38568.5	142.417	0.0064768	0.004432	0.008942	1.08856	1.20025	0.992335	54.5838
204	Chad	2017	Both	Age-standardized	251.925	40425.3	44202	251.925	405.165	46952.1	47364.2	405.165	147.157	34510.1	41211.7	147.157	0.0062319	0.0042642	0.0086293	1.09342	1.19419	1.00878	55.8047
205	Cote d'Ivoire	2017	Both	Age-standardized	278.652	40119.1	44696.6	278.652	448.029	46777	47906.1	448.029	163.855	34038.6	41510.8	163.855	0.0069456	0.0048138	0.009578	1.1141	1.21952	1.02414	50.1836
206	The Gambia	2017	Both	Age-standardized	320.14	38974.1	51339.3	320.14	554.395	45566.2	54274.9	554.395	173.748	32932.4	48456.5	173.748	0.0082142	0.0052759	0.0121668	1.31726	1.47139	1.19112	30.3456
207	Ghana	2017	Both	Age-standardized	253.038	37404.3	38684.9	253.038	409.622	43951.5	41584.2	409.622	147.965	31273	35701	147.965	0.006765	0.0047314	0.0093199	1.03424	1.14159	0.946137	56.0225
208	Guinea	2017	Both	Age-standardized	239.79	39955.5	45038.9	239.79	396.107	46497.2	48260.8	396.107	136.086	33932.6	41803.6	136.086	0.0060014	0.0040105	0.0085189	1.12723	1.23196	1.03793	55.2241
209	Guinea-Bissau	2017	Both	Age-standardized	266.076	40807.1	48784.4	266.076	434.854	47414.1	51849.2	434.854	151.975	34869.2	45766	151.975	0.0065203	0.0043584	0.0091714	1.19549	1.3125	1.09354	47.9875
210	Liberia	2017	Both	Age-standardized	256.903	39840.7	47491	256.903	420.696	46321	50686.5	420.696	146.52	33765.6	44466.4	146.52	0.0064482	0.0043393	0.0090822	1.19202	1.31692	1.09425	48.637
211	Mali	2017	Both	Age-standardized	216.19	40124.9	43741.7	216.19	361.588	46562.1	47000.6	361.588	120.985	34174.6	40566.8	120.985	0.0053879	0.0035402	0.0077657	1.09014	1.18705	1.00942	61.1987
212	Mauritania	2017	Both	Age-standardized	255.576	37563.9	42345.4	255.576	413.128	44257.4	45378.1	413.128	148.351	31453	39219.9	148.351	0.0068038	0.0047166	0.0093347	1.12729	1.24694	1.02532	50.277
213	Niger	2017	Both	Age-standardized	179.885	41368	46435.5	179.885	275.259	47521.8	49653.4	275.259	108.746	35632.5	43316.8	108.746	0.0043484	0.0030519	0.0057923	1.1225	1.21566	1.04486	65.6882
214	Nigeria	2017	Both	Age-standardized	123.581	28500.3	21721.7	123.581	185.027	33817	23993.7	185.027	75.9094	24446.4	19885.3	75.9094	0.0043361	0.0031051	0.0054714	0.762157	0.813425	0.709516	87.087
215	Sao Tome and Principe	2017	Both	Age-standardized	233.867	38735.6	42506.4	233.867	384.344	45137.5	45698.7	384.344	132.888	32578.8	39445.4	132.888	0.0060375	0.004079	0.008515	1.09735	1.21077	1.01243	56.7696
216	Senegal	2017	Both	Age-standardized	278.305	39610.3	45555.1	278.305	449.254	45936.1	48582.4	449.254	161.838	33741.8	42489.3	161.838	0.0070261	0.0047964	0.00978	1.15008	1.25925	1.05761	47.5585
217	Sierra Leone	2017	Both	Age-standardized	327.712	41724.6	56435.5	327.712	566.057	47952.1	59346.8	566.057	178.126	35746.6	53668.6	178.126	0.0078542	0.004983	0.0118046	1.35257	1.50136	1.23763	30.4743
218	Togo	2017	Both	Age-standardized	257.298	40616.3	46459.4	257.298	421.946	47343.7	49610.9	421.946	146.263	34683.8	43482.6	146.263	0.0063348	0.0042171	0.0089124	1.14386	1.25369	1.04789	52.1856
239	East Asia & Pacific - WB	2017	Both	Age-standardized	200.979	51078.6	42320.7	200.979	311.897	56858.1	45006.5	311.897	119.871	45691.4	39727.5	119.871	0.0039347	0.0026235	0.0054855	0.82854	0.869475	0.791559	85.6322
240	Europe & Central Asia - WB	2017	Both	Age-standardized	257.33	49097.5	49727.8	257.33	388.421	54735.3	52475.6	388.421	161.289	44051.5	47102.4	161.289	0.0052412	0.0036614	0.0070964	1.01284	1.06926	0.958716	66.6768
241	Latin America & Caribbean - WB	2017	Both	Age-standardized	324.891	49703.8	49343.1	324.891	489.069	55635.5	52027.5	489.069	201.772	44214.4	46720.9	201.772	0.0065366	0.0045635	0.0087906	0.992742	1.05669	0.93515	59.8851
242	Sub-Saharan Africa - WB	2017	Both	Age-standardized	189.71	42004.5	40933.7	189.71	293.895	47527.7	43513.9	293.895	113.719	37158.2	38433.8	113.719	0.0045164	0.0030604	0.0061837	0.974506	1.03433	0.91555	73.4106
243	Middle East & North Africa - WB	2017	Both	Age-standardized	266.545	54449.9	49986.3	266.545	407.165	60290.8	52818.9	407.165	163.853	49026.6	47301.5	163.853	0.0048952	0.0033421	0.0067534	0.918024	0.964812	0.876069	74.4189
244	South Asia - WB	2017	Both	Age-standardized	220.625	46561.6	48603.5	220.625	359.074	52152.1	51713.8	359.074	124.642	41354.1	45716.5	124.642	0.0047383	0.003014	0.0068851	1.04385	1.10549	0.991596	67.9397
298	American Samoa	2017	Both	Age-standardized	184.23	49143.5	48800.1	184.23	274.427	55238.4	52202.1	274.427	116.101	43510.6	45574.1	116.101	0.0037488	0.0026683	0.0049681	0.993012	1.04743	0.945033	77.0448
305	Bermuda	2017	Both	Age-standardized	242.727	51964.7	43597.2	242.727	384.906	58715.6	46635	384.906	144.191	45749.5	40777.6	144.191	0.004671	0.0031518	0.0065554	0.838977	0.891324	0.794252	80.478
349	Greenland	2017	Both	Age-standardized	190.866	45578.2	35860.9	190.866	288.267	52125.2	38636.7	288.267	119.678	39077.1	33199.7	119.678	0.0041877	0.0030626	0.0055303	0.786798	0.849596	0.74123	86.5437
351	Guam	2017	Both	Age-standardized	194.276	49542.4	45229.9	194.276	289.014	55670.2	48686.1	289.014	123.08	43653.1	42086.5	123.08	0.0039214	0.0028195	0.0051915	0.912952	0.964112	0.874547	80.719
376	Northern Mariana Islands	2017	Both	Age-standardized	184.882	49371.6	47564.9	184.882	276.197	55119.6	50833.4	276.197	116.215	43890.1	44217.5	116.215	0.0037447	0.0026479	0.0050109	0.963407	1.00746	0.922239	78.8221
385	Puerto Rico	2017	Both	Age-standardized	268.579	51732.8	47752.6	268.579	424.868	58240.5	50920.4	424.868	158.506	45632.1	44737.3	158.506	0.0051917	0.0034736	0.0072951	0.923062	0.980393	0.874312	72.2945
422	Virgin Islands, U.S.	2017	Both	Age-standardized	246.679	51393.8	44937.7	246.679	395.248	57916.2	47839.9	395.248	143.121	44949	41958	143.121	0.0047998	0.0031841	0.0068245	0.874381	0.933458	0.82602	77.5897
435	South Sudan	2017	Both	Age-standardized	157.585	48477.2	45932.6	157.585	246.653	54780.2	48930.4	246.653	92.1449	42603.4	42930.8	92.1449	0.0032507	0.0021629	0.0045026	0.947508	1.00768	0.893214	82.8065
522	Sudan	2017	Both	Age-standardized	273.923	54168	50586.2	273.923	415.84	59715	53594.6	415.84	168.614	48667.3	47801.2	168.614	0.0050569	0.0034646	0.0069638	0.933876	0.982204	0.897506	72.4848
44559	Africa	2017	Both	Age-standardized	211.599	43907.8	42311.5	211.599	326.714	49401.8	44915.8	326.714	128.455	38925.6	39758.9	128.455	0.0048192	0.0033	0.0066134	0.963644	1.02141	0.909193	72.1881
44560	America	2017	Both	Age-standardized	274.759	48970.7	43950.4	274.759	415.523	55107.8	46544.3	415.523	172.042	43158.7	41437.6	172.042	0.0056107	0.0039863	0.0075402	0.897484	0.960121	0.844605	71.2265
44561	Asia	2017	Both	Age-standardized	212.651	49312.4	45410.9	212.651	333.82	54921.7	48175.7	333.82	124.374	44065.9	42779.7	124.374	0.0043123	0.0028225	0.0060781	0.920881	0.970813	0.87717	77.8413
44562	Europe	2017	Both	Age-standardized	253.659	48758.5	48895.6	253.659	383.024	54500.5	51620.7	383.024	158.617	43690	46280.3	158.617	0.0052024	0.0036305	0.0070279	1.00281	1.05929	0.94716	67.5095
44563	African Region	2017	Both	Age-standardized	191.124	41989.7	40798.6	191.124	295.825	47532.2	43371.2	295.825	114.936	37113	38295.7	114.936	0.0045517	0.0030969	0.0062237	0.971634	1.03187	0.912459	73.3632
44564	Region of the Americas	2017	Both	Age-standardized	274.756	48970.9	43950.4	274.756	415.519	55108.1	46544.3	415.519	172.039	43158.9	41437.5	172.039	0.0056106	0.0039862	0.0075401	0.89748	0.960116	0.844601	71.2272
44565	South-East Asia Region	2017	Both	Age-standardized	218.498	46917.8	48811.6	218.498	352.015	52458.6	51846.9	352.015	124.575	41797.2	45979.9	124.575	0.004657	0.0029805	0.0067103	1.04036	1.10007	0.98834	68.6471
44566	European Region	2017	Both	Age-standardized	257.261	49051.2	49716.4	257.261	388.359	54692	52469.5	388.359	161.231	44009.4	47079.1	161.231	0.0052447	0.0036636	0.0071008	1.01356	1.06975	0.959364	66.6121
44567	Eastern Mediterranean Region	2017	Both	Age-standardized	256.125	52927.4	49209.2	256.125	396.723	58589.8	52028.6	396.723	154.561	47556.3	46472.9	154.561	0.0048392	0.0032501	0.0067712	0.929748	0.977219	0.888014	74.0706
44568	Western Pacific Region	2017	Both	Age-standardized	198.675	51144.9	40959.4	198.675	307.374	56883.4	43658.6	307.374	118.938	45705.9	38438.1	118.938	0.0038846	0.0026022	0.0054036	0.80085	0.840988	0.767511	87.5797
44575	World Bank High Income	2017	Both	Age-standardized	222.975	46368.7	41195.7	222.975	337.821	52291.2	43726.9	337.821	138.398	40799	38720.1	138.398	0.0048087	0.0033922	0.0064604	0.888438	0.949045	0.836219	76.7026
44576	World Bank Upper Middle Income	2017	Both	Age-standardized	236.442	52019.3	43899.8	236.442	363.495	57758	46602.6	363.495	144.296	46486.9	41345.8	144.296	0.0045453	0.003104	0.0062934	0.843913	0.889406	0.806861	80.9605
44577	World Bank Lower Middle Income	2017	Both	Age-standardized	226.426	46585.3	46994.6	226.426	356.558	51965.2	49885.4	356.558	132.173	41677.1	44328.4	132.173	0.0048605	0.0031714	0.0068615	1.00879	1.06362	0.959978	69.2624
44578	World Bank Low Income	2017	Both	Age-standardized	194.01	46811.5	47407.3	194.01	305.643	52822.2	50268.7	305.643	114.263	41452	44687	114.263	0.0041445	0.0027565	0.0057863	1.01273	1.07804	0.95166	73.4403
44634	High-middle SDI	2017	Both	Age-standardized	238.442	52259.5	44647	238.442	364.076	57966.8	47286.5	364.076	146.769	46749.7	42059.6	146.769	0.0045627	0.0031395	0.0062808	0.854333	0.899676	0.815752	80.2369
44635	High SDI	2017	Both	Age-standardized	219.406	46160.7	40245.9	219.406	332.819	52141.3	42791.7	332.819	136.013	40492.1	37781.9	136.013	0.0047531	0.003359	0.006383	0.871865	0.933069	0.820686	78.0262
44636	Low-middle SDI	2017	Both	Age-standardized	228.289	46194.9	44448.3	228.289	357.97	51586.3	47166.4	357.97	134.695	41283.4	41882.4	134.695	0.0049419	0.0032627	0.0069392	0.962191	1.01451	0.914322	71.5181
44637	Low SDI	2017	Both	Age-standardized	201.55	46636.6	48680	201.55	324.138	52431.4	51665.6	324.138	114.968	41467.4	45899.8	114.968	0.0043217	0.0027725	0.0061821	1.04381	1.10689	0.985394	70.5089
44638	North America	2017	Both	Age-standardized	213.767	47893.5	34593.1	213.767	321.281	54591.4	37268.4	321.281	135.569	41146.7	31973.8	135.569	0.0044634	0.0032948	0.0058852	0.722293	0.777069	0.682678	88.662
44639	Middle SDI	2017	Both	Age-standardized	237.23	50088	46352.2	237.23	369.01	55823.3	49065.7	369.01	141.303	44699.9	43685.8	141.303	0.0047363	0.0031611	0.0066103	0.925416	0.977313	0.878946	74.961
1	Global	2017	Female	Age-standardized	253.715	48255.6	46212.3	253.715	388.469	53861.9	48877.2	388.469	154.784	43057.8	43667	154.784	0.0052577	0.0035948	0.0072123	0.957656	1.01415	0.907455	72.465
5	East Asia	2017	Female	Age-standardized	224.798	53221.1	41662.1	224.798	347.072	59075.4	44514	347.072	135.458	47520.6	39051.7	135.458	0.0042238	0.0028505	0.0058751	0.782812	0.821785	0.753511	88.6262
6	China	2017	Female	Age-standardized	225.861	53381.8	41709.1	225.861	349.048	59249.5	44536.8	349.048	136.147	47673.8	39118.1	136.147	0.0042311	0.0028558	0.0058912	0.781335	0.820537	0.751681	88.675
7	North Korea	2017	Female	Age-standardized	203.458	52145.5	45280.8	203.458	311.161	57910.7	48559	311.161	122.56	46418.5	42268.6	122.56	0.0039017	0.0026403	0.0053731	0.868355	0.910597	0.838516	85.2729
8	Taiwan	2017	Female	Age-standardized	189.95	45256.4	34749.5	189.95	290.62	51274.1	37546.9	290.62	115.887	39257.6	32365.7	115.887	0.0041972	0.002952	0.005668	0.767836	0.824444	0.732278	89.67
9	Southeast Asia	2017	Female	Age-standardized	229.251	50385.2	49271.4	229.251	350.839	56055.3	52212.7	350.839	139.594	45296.6	46454.1	139.594	0.00455	0.0030818	0.0062588	0.977894	1.02555	0.931451	75.1451
10	Cambodia	2017	Female	Age-standardized	189.457	54415.6	51943.3	189.457	284.055	60285.6	55222.9	284.055	118.65	48909.6	48700.8	118.65	0.0034817	0.0024259	0.0047118	0.954565	0.995731	0.916022	82.4183
11	Indonesia	2017	Female	Age-standardized	276.495	51740.2	54879.7	276.495	429.902	57459.6	57771.4	429.902	163.928	46699.6	52069	163.928	0.0053439	0.0035103	0.0074818	1.06068	1.11498	1.00543	65.8189
12	Laos	2017	Female	Age-standardized	159.267	50179.3	44658.9	159.267	240.399	56384.9	48272.9	240.399	98.9952	44804.1	41400.9	98.9952	0.003174	0.0022095	0.0042635	0.889987	0.924043	0.856132	87.9795
13	Malaysia	2017	Female	Age-standardized	236.377	38096.9	37223.1	236.377	348.888	44284.7	40153.9	348.888	150.62	32510.4	34437.7	150.62	0.0062046	0.004633	0.0078783	0.977062	1.05929	0.906722	66.0946
14	Maldives	2017	Female	Age-standardized	192.189	50188.5	44140.1	192.189	288.684	56798.7	47209	288.684	119.968	43994.8	41073	119.968	0.0038293	0.0027269	0.0050826	0.879486	0.933589	0.831163	85.0041
15	Myanmar	2017	Female	Age-standardized	154.619	52721	38323.3	154.619	233.647	59616.7	41595.2	233.647	93.8761	46125.5	35099.8	93.8761	0.0029328	0.0020352	0.0039191	0.726907	0.760963	0.697711	99.0761
16	Philippines	2017	Female	Age-standardized	245.304	50068.7	52956.4	245.304	364.614	56037.2	56132.9	364.615	155.574	44642.1	49952.9	155.574	0.0048993	0.0034849	0.0065066	1.05768	1.11896	1.00171	68.4438
17	Sri Lanka	2017	Female	Age-standardized	202.693	50194.8	44082	202.693	304.704	56816.8	47152.6	304.704	125.963	43906	40922.1	125.963	0.0040381	0.0028689	0.0053629	0.878218	0.932037	0.829907	83.9318
18	Thailand	2017	Female	Age-standardized	198.588	47587.3	44905.5	198.588	303.558	53645	48235.2	303.558	120.01	41556.1	41850.2	120.01	0.0041731	0.0028879	0.0056587	0.943643	1.00707	0.899157	79.2697
19	Timor-Leste	2017	Female	Age-standardized	203.382	51114.9	52724.9	203.382	306.352	57017.9	55889	306.352	125.456	45256.7	49632.4	125.456	0.0039789	0.0027721	0.0053729	1.0315	1.09669	0.980201	75.0745
20	Vietnam	2017	Female	Age-standardized	181.935	51404.7	44854.3	181.935	278.021	57552.8	48060.1	278.021	110.641	45300.2	41442.9	110.641	0.0035393	0.0024424	0.0048307	0.872572	0.914848	0.83506	87.0137
21	Oceania	2017	Female	Age-standardized	191.987	48081.1	54323.7	191.987	287.165	54152.4	57251	287.165	121.033	42622	51358.2	121.033	0.003993	0.0028397	0.0053029	1.12983	1.20497	1.05722	69.1056
22	Fiji	2017	Female	Age-standardized	180.479	48150.5	50784.2	180.479	268.693	54325.2	53988.7	268.693	113.15	42616.5	47429.6	113.15	0.0037482	0.0026551	0.004946	1.0547	1.11294	0.993806	74.9533
23	Kiribati	2017	Female	Age-standardized	182.833	46478.3	54940.5	182.833	273.756	52439.3	58348.6	273.756	114.787	40856	51761.6	114.787	0.0039337	0.0028095	0.0052204	1.18207	1.26693	1.11269	66.3022
24	Marshall Islands	2017	Female	Age-standardized	186.624	48110.5	54159.7	186.624	280.162	54163.5	57789.9	280.162	117.05	42589.6	50966.2	117.05	0.0038791	0.0027483	0.0051725	1.12574	1.19668	1.06695	69.9777
25	Federated States of Micronesia	2017	Female	Age-standardized	194.683	48062.1	54630.7	194.683	290.89	54055.2	58308.1	290.89	121.642	42429.7	51172.2	121.642	0.0040507	0.0028669	0.0053814	1.13667	1.20605	1.07868	68.3789
26	Papua New Guinea	2017	Female	Age-standardized	192.288	48084.7	54875.1	192.288	287.16	54208.5	57972.7	287.16	121.016	42393.6	51879.8	121.016	0.0039989	0.0028546	0.0052973	1.14122	1.22377	1.06944	68.3909
27	Samoa	2017	Female	Age-standardized	197.506	48287.5	53006.1	197.506	296.663	54634.1	56630.5	296.663	124.756	42714.8	49802.4	124.756	0.0040902	0.0029207	0.00543	1.09772	1.16593	1.03654	70.495
28	Solomon Islands	2017	Female	Age-standardized	194.732	48309.9	56324.6	194.732	290.296	54379.9	59745.8	290.296	122.628	42939.3	53102.9	122.628	0.0040309	0.0028558	0.0053383	1.1659	1.2367	1.09867	66.7362
29	Tonga	2017	Female	Age-standardized	202.794	48599.8	53655.3	202.794	302.502	54996.1	56884.8	302.502	127.218	42906.3	50509.3	127.218	0.0041727	0.002965	0.0055004	1.10402	1.1772	1.03434	69.6633
30	Vanuatu	2017	Female	Age-standardized	202.208	48223.1	55238.4	202.208	304.245	54234.1	58600.8	304.245	127.668	42751.4	52244.8	127.668	0.0041932	0.0029863	0.0056098	1.14548	1.22206	1.08051	67.0675
32	Central Asia	2017	Female	Age-standardized	365.31	51372.2	58136.3	365.31	540.103	56831.6	61022.4	540.103	233.83	46038.8	55300.2	233.83	0.0071111	0.005079	0.0095036	1.13167	1.20117	1.07374	51.8469
33	Armenia	2017	Female	Age-standardized	381.881	50255.8	57696	381.881	571.861	56253.6	60987.8	571.861	243.903	44609.7	54683.4	243.903	0.0075988	0.0054675	0.0101658	1.14805	1.22582	1.08416	48.1832
34	Azerbaijan	2017	Female	Age-standardized	346.283	52318	56921.2	346.283	505.147	58176.7	60410.6	505.147	223.523	46670.6	53693.1	223.523	0.0066188	0.0047894	0.008683	1.08798	1.15047	1.0384	57.1713
35	Georgia	2017	Female	Age-standardized	351.517	49760.8	58209.5	351.517	528.335	55298.6	61512.5	528.335	224.127	44329.6	55118.3	224.127	0.0070641	0.0050559	0.0095542	1.16979	1.24337	1.11237	49.8213
36	Kazakhstan	2017	Female	Age-standardized	367.677	51391.1	55675.7	367.677	544.863	57255.1	58729.6	544.863	236.522	45832.3	52743.3	236.522	0.0071545	0.0051606	0.0095164	1.08337	1.15079	1.02575	54.5014
37	Kyrgyzstan	2017	Female	Age-standardized	361.571	49973.2	59563.5	361.571	541.311	55876.6	62539.2	541.311	230.23	44468.9	56760.3	230.23	0.0072353	0.0051773	0.0096876	1.19191	1.27641	1.11924	47.5546
38	Mongolia	2017	Female	Age-standardized	361.014	51952	58458.5	361.014	532.427	57883	61724.2	532.427	233.465	46761.3	55364.4	233.465	0.006949	0.0049927	0.0091983	1.12524	1.18398	1.06636	53.1233
39	Tajikistan	2017	Female	Age-standardized	326.761	49999.7	60620.2	326.761	485.373	55329.9	63924.8	485.373	209.603	44438.3	57721.9	209.603	0.0065353	0.0047167	0.0087724	1.21241	1.29892	1.15534	50.1763
40	Turkmenistan	2017	Female	Age-standardized	360.531	53260.7	56751.7	360.531	534.545	59373.1	60018.6	534.545	230.501	47452.2	53608.8	230.501	0.0067692	0.0048575	0.0090031	1.06554	1.12974	1.01087	57.6887
41	Uzbekistan	2017	Female	Age-standardized	383.514	51827.1	59238.8	383.514	568.51	57633.6	62233.2	568.51	245.457	46339.1	56291.1	245.457	0.0073999	0.005297	0.0098642	1.14301	1.21477	1.07981	49.5789
42	Central Europe	2017	Female	Age-standardized	284.683	49867.9	56691	284.683	428.445	55327.2	59776	428.445	178.989	44734.8	53820.2	178.989	0.0057087	0.0040011	0.0077438	1.13682	1.20309	1.08041	59.2506
43	Albania	2017	Female	Age-standardized	237.026	49359.8	57909.6	237.026	355.907	55151.9	61339.5	355.907	149.744	43520.3	54825.5	149.744	0.004802	0.0034408	0.0064532	1.17321	1.25977	1.11219	62.0573
44	Bosnia and Herzegovina	2017	Female	Age-standardized	317.623	49897.4	59981	317.623	469.567	55674.4	63165.1	469.567	204.113	44638.9	56842	204.113	0.0063655	0.0045725	0.0084342	1.20209	1.27337	1.13454	51.7284
45	Bulgaria	2017	Female	Age-standardized	285.677	53148.9	58695.3	285.678	433.848	59508.9	61866	433.848	176.309	47318.8	55408.1	176.309	0.005375	0.003726	0.0072905	1.10436	1.17095	1.03961	63.0309
46	Croatia	2017	Female	Age-standardized	303.96	45322.2	57504.3	303.96	465.458	51163.8	60998.9	465.458	188.981	40107.7	54464.7	188.981	0.0067067	0.0047118	0.0090974	1.26879	1.35796	1.19223	45.8559
47	Czech Republic	2017	Female	Age-standardized	283.668	50328.5	55424	283.668	429.006	56145.1	58871	429.006	177.579	44842.9	52279	177.579	0.0056363	0.00396	0.007641	1.10125	1.16583	1.04855	61.7803
48	Hungary	2017	Female	Age-standardized	262.985	50753	53561	262.985	397.237	56750.5	57109.5	397.237	166.814	45159.2	50195.6	166.814	0.0051817	0.0036939	0.0069997	1.05533	1.11153	1.00633	67.0319
49	Macedonia	2017	Female	Age-standardized	273.093	49560.4	57695	273.093	405.017	55109.9	61066.8	405.017	175.439	43828.9	54484.4	175.439	0.0055103	0.0040028	0.0073493	1.16413	1.24311	1.10809	58.7058
50	Montenegro	2017	Female	Age-standardized	299.299	49908.6	58928.2	299.299	447.135	55670.2	62014.8	447.135	189.681	44277.5	55681.2	189.681	0.0059969	0.0042839	0.0080319	1.18072	1.25755	1.11397	55.0355
51	Poland	2017	Female	Age-standardized	300.578	49207	56027.8	300.578	454.183	55370.4	59278.4	454.183	188.265	43756.8	52968.3	188.266	0.0061084	0.0043025	0.0082026	1.13861	1.21052	1.07058	56.945
52	Romania	2017	Female	Age-standardized	283.246	50590.4	57367.3	283.246	434.194	56126.2	60692.5	434.194	176.365	45189.6	54385.2	176.365	0.0055988	0.0039028	0.007736	1.13396	1.20349	1.08136	60.0269
53	Serbia	2017	Female	Age-standardized	249.246	48542.2	59727.4	249.246	372.685	54057.1	63022.4	372.685	155.763	43176.8	56668	155.763	0.0051346	0.0036076	0.0068943	1.23042	1.31246	1.16585	56.8005
54	Slovakia	2017	Female	Age-standardized	250.901	50046.6	56175.6	250.901	378.266	56023.3	59599.7	378.266	156.222	44495.3	52986.4	156.222	0.0050134	0.003511	0.0067519	1.12247	1.19083	1.06384	63.9352
55	Slovenia	2017	Female	Age-standardized	326.994	53142.2	53781	326.994	496.172	59059.3	57091.2	496.172	203.615	47465.8	50413.4	203.615	0.0061532	0.0042897	0.0084012	1.01202	1.0621	0.966675	64.283
56	Eastern Europe	2017	Female	Age-standardized	335.275	53674.1	52856.9	335.275	501.661	59358.3	55836	501.661	213.292	48135.9	49910.3	213.292	0.0062465	0.004431	0.0084514	0.984774	1.03686	0.94066	65.4023
57	Belarus	2017	Female	Age-standardized	302.53	52215.3	51464.2	302.53	451.848	58563.7	54582.7	451.848	192.138	46056.5	48161.3	192.138	0.0057939	0.0041718	0.0077155	0.985614	1.0457	0.932023	67.8412
58	Estonia	2017	Female	Age-standardized	266.874	51540.5	41863.2	266.874	400.396	58337.3	44946	400.396	168.592	45202.8	38884.2	168.592	0.0051779	0.0037297	0.0068635	0.81224	0.860216	0.770451	81.6157
59	Latvia	2017	Female	Age-standardized	263.481	52239.3	49749	263.481	399.031	58591.3	52811.7	399.031	165.447	46469.6	46674.6	165.447	0.0050437	0.0035603	0.0068104	0.952328	1.00441	0.901357	73.9611
60	Lithuania	2017	Female	Age-standardized	262.776	51503.7	52174.3	262.776	395.904	57313.4	55419.2	395.904	163.642	45695.3	49172.4	163.642	0.0051021	0.0035811	0.0069077	1.01302	1.07609	0.96695	70.0042
61	Moldova	2017	Female	Age-standardized	296.645	51917	54692.7	296.646	445.123	58032.6	57905.9	445.123	186.392	46400.6	51631.2	186.392	0.0057138	0.004017	0.0076702	1.05347	1.11273	0.997818	64.2164
62	Russian Federation	2017	Female	Age-standardized	337.632	53639.3	53003.3	337.632	505.479	59413.6	56049.3	505.479	214.557	47976.3	50135.8	214.557	0.0062945	0.0044722	0.0085078	0.988144	1.04501	0.943375	64.9364
63	Ukraine	2017	Female	Age-standardized	347.311	54451.1	53078	347.311	513.419	60509	56411.2	513.419	221.177	48638.9	49855.2	221.177	0.0063784	0.0045473	0.008485	0.974782	1.02501	0.932278	65.2754
65	High-income Asia Pacific	2017	Female	Age-standardized	228.572	48260.1	39612.7	228.572	344.485	54434.9	42207.8	344.485	140.988	42504.2	37047.5	140.988	0.0047363	0.0033171	0.0063284	0.820817	0.871621	0.77538	83.5311
66	Brunei	2017	Female	Age-standardized	212.65	47243.9	38357	212.65	321.2	53731.3	41331.9	321.2	132.202	40575.5	35363.9	132.202	0.0045011	0.0032582	0.0059779	0.811893	0.871558	0.769234	85.359
67	Japan	2017	Female	Age-standardized	234.575	46901.4	37971.8	234.575	353.808	53239.9	40800.1	353.808	144.952	40764.4	35347.9	144.952	0.0050015	0.0035558	0.0066455	0.809611	0.867126	0.766344	82.7439
68	South Korea	2017	Female	Age-standardized	211.073	51258.9	43446.3	211.073	323.571	57038.5	46339	323.571	128.394	45691	40783.3	128.394	0.0041178	0.00281	0.0056729	0.847584	0.892589	0.812417	85.329
69	Singapore	2017	Female	Age-standardized	236.34	48252.6	37580.9	236.34	357.821	55045.3	40496.8	357.821	145.136	42062.8	34577.2	145.136	0.004898	0.0034505	0.0065005	0.778838	0.822038	0.735699	85.1566
70	Australasia	2017	Female	Age-standardized	294.971	38692.3	38802.4	294.971	435.881	45145.9	41678.1	435.881	189.513	32520.7	35915.2	189.513	0.0076235	0.0058275	0.0096549	1.00285	1.10438	0.923187	56.7462
71	Australia	2017	Female	Age-standardized	292.754	39387.5	39219.3	292.754	434.08	46293.9	42320.8	434.08	188.521	32916.5	36191.6	188.521	0.0074327	0.0057273	0.0093766	0.995729	1.0995	0.914178	58.2222
72	New Zealand	2017	Female	Age-standardized	306.337	35239.4	36616	306.337	461.123	41321.5	39344.1	461.123	196.189	29683.2	33841.5	196.189	0.008693	0.0066094	0.0111594	1.03906	1.14009	0.952146	48.6941
73	Western Europe	2017	Female	Age-standardized	250.449	43947.4	46045.6	250.449	379.827	49824	48638.3	379.827	155.121	38774	43485.7	155.121	0.0056988	0.0040007	0.0076234	1.04774	1.12152	0.976201	64.6418
74	Andorra	2017	Female	Age-standardized	231.021	45950.3	45530	231.021	348.463	52324.9	48719.5	348.463	142.701	39602.2	42354.7	142.701	0.0050276	0.0036034	0.0066596	0.990854	1.0695	0.931097	71.7416
75	Austria	2017	Female	Age-standardized	282.055	45815.2	42436.2	282.055	424.01	52350.1	45551.1	424.01	176.042	39667.6	39464.9	176.042	0.0061564	0.0044379	0.0080995	0.926246	0.99489	0.870123	69.4045
76	Belgium	2017	Female	Age-standardized	310.939	34392.1	39288.2	310.939	479.424	41489.4	42446.1	479.424	189.088	28125.2	36470.1	189.088	0.009041	0.0067231	0.0115553	1.14236	1.29671	1.02306	40.5919
77	Cyprus	2017	Female	Age-standardized	259.051	46583.7	48960.8	259.051	390.809	53162.6	52075.9	390.809	160.565	40346.2	45900.1	160.565	0.005561	0.0039797	0.0073512	1.05103	1.13766	0.979559	65.2031
78	Denmark	2017	Female	Age-standardized	318.632	46607.6	52748.7	318.632	530.961	53408.8	55709	530.961	179.123	40291.6	49789.5	179.123	0.0068365	0.0044457	0.0099415	1.13176	1.23573	1.04307	53.3515
79	Finland	2017	Female	Age-standardized	251.447	51700.7	45257.9	251.447	379.882	58695	48605.5	379.882	155.595	44988.5	42060.8	155.595	0.0048635	0.0034585	0.0064721	0.875383	0.934923	0.828103	79.5621
80	France	2017	Female	Age-standardized	232.1	48389.6	50766.2	232.1	353.214	54945.4	53716.6	353.214	143.024	42085.2	48009.8	143.025	0.0047965	0.0033985	0.0064284	1.04912	1.14078	0.977636	69.5224
81	Germany	2017	Female	Age-standardized	265.586	44878	47441.8	265.586	414.127	51767.5	50415	414.127	158.642	38138.6	44346.6	158.642	0.005918	0.0041596	0.0079998	1.05713	1.16277	0.973873	62.8744
82	Greece	2017	Female	Age-standardized	280.166	41759.6	50755.9	280.166	425.798	47344.5	53650	425.798	173.176	36604.6	47853	173.176	0.006709	0.004731	0.0089936	1.21543	1.3073	1.13318	49.0399
83	Iceland	2017	Female	Age-standardized	265.085	44135.5	53543.9	265.085	406.263	50634.1	56451.6	406.263	162.099	38095.2	50382.5	162.099	0.0060062	0.0042551	0.0080235	1.21317	1.32254	1.11489	53.0408
84	Ireland	2017	Female	Age-standardized	312.075	46546.9	44215.1	312.075	473.969	53502.8	47734.2	473.969	196.828	39928.9	40771.6	196.828	0.0067045	0.0049295	0.0088588	0.949905	1.02111	0.892181	64.9721
85	Israel	2017	Female	Age-standardized	278.214	45626	50149.3	278.214	421.85	51804.2	53081.8	421.85	172.747	39661.2	47034.7	172.747	0.0060977	0.0043556	0.0081432	1.09914	1.18591	1.02466	59.3689
86	Italy	2017	Female	Age-standardized	197.972	36348.7	40520.7	197.972	301.661	42356.3	43448.5	301.661	121.112	31247.8	37297.7	121.112	0.0054465	0.0038759	0.007122	1.11478	1.19361	1.02578	62.0139
87	Luxembourg	2017	Female	Age-standardized	283.745	46955.9	45439.8	283.745	423.586	53970.4	48538.9	423.586	177.015	40423	42255	177.015	0.0060428	0.0043791	0.0078485	0.967714	1.04532	0.899361	67.5446
88	Malta	2017	Female	Age-standardized	246.083	45199.3	47602.3	246.083	381.94	52020.2	50681.1	381.94	145.75	39127.4	44675.9	145.75	0.0054444	0.003725	0.0073421	1.05316	1.14181	0.974258	65.7164
89	Netherlands	2017	Female	Age-standardized	298.386	44945.5	39248.6	298.386	440.087	51910.2	42295.6	440.087	189.329	38717.7	36401.6	189.329	0.0066388	0.00489	0.0084778	0.873249	0.940181	0.814784	69.926
90	Norway	2017	Female	Age-standardized	333.622	48971	46324.3	333.622	509.267	55906.8	49147.9	509.267	203.001	42512.2	43556.1	203.001	0.0068126	0.0047751	0.0091092	0.945954	1.02456	0.879105	64.6142
91	Portugal	2017	Female	Age-standardized	262.012	45886.5	42525	262.012	393.583	52668.1	45855.1	393.583	163.266	39096.7	39463.2	163.266	0.00571	0.004176	0.0074729	0.926742	1.00937	0.870643	71.8297
92	Spain	2017	Female	Age-standardized	224.667	49183.2	50323.7	224.667	339.815	55294.2	53489.8	339.815	140.776	43319.4	47345.1	140.776	0.004568	0.0032497	0.0061456	1.02319	1.09293	0.967366	72.3325
93	Sweden	2017	Female	Age-standardized	274.047	38224.1	44331.8	274.047	417.372	44244.5	47409.3	417.372	168.464	32707.5	41227.8	168.464	0.0071695	0.0051506	0.0094333	1.15978	1.2605	1.07153	49.841
94	Switzerland	2017	Female	Age-standardized	236.004	38987.3	50022.7	236.004	370.236	44975.6	52999.9	370.236	140.695	34018.5	47310	140.695	0.0060534	0.0041358	0.0082319	1.28305	1.39071	1.17841	48.5946
95	United Kingdom	2017	Female	Age-standardized	267.418	42041.9	43624.2	267.418	406.032	47808.2	46354.3	406.032	165.173	37112.9	41086.8	165.173	0.0063608	0.0044506	0.0084929	1.03764	1.10708	0.96959	61.6069
96	Southern Latin America	2017	Female	Age-standardized	272.734	44606.8	48333.6	272.734	422.087	51138.7	51284.7	422.087	164.685	38632.9	45323.7	164.685	0.0061142	0.0042628	0.0082538	1.08355	1.17319	1.00286	60.2124
97	Argentina	2017	Female	Age-standardized	259.609	44307.5	48237.3	259.609	398.698	51113	51367.1	398.698	158.567	38074	45149.5	158.567	0.0058592	0.0041647	0.0078003	1.08869	1.18584	1.00497	61.3062
98	Chile	2017	Female	Age-standardized	299.92	45265.7	48318.3	299.92	474.659	51967.2	51301.8	474.659	175.087	39012.6	45130.7	175.087	0.0066258	0.004488	0.0091338	1.06744	1.15683	0.987196	58.3639
99	Uruguay	2017	Female	Age-standardized	284.73	45210.1	48620.4	284.73	444.385	52305.5	51726.8	444.385	171.177	39040.9	45534.7	171.177	0.0062979	0.0043845	0.008496	1.07543	1.16633	0.988936	59.6882
100	High-income North America	2017	Female	Age-standardized	235.755	48163.6	35462.1	235.755	354.157	55065.9	38167.5	354.157	150.598	41406.2	32832.7	150.598	0.0048949	0.0036371	0.0064315	0.736285	0.792941	0.693125	87.723
101	Canada	2017	Female	Age-standardized	226.144	47255	37243.9	226.144	350.814	54465.9	40148.9	350.814	136.866	40159.2	34328.5	136.866	0.0047856	0.0034081	0.006441	0.788148	0.85481	0.737139	85.2168
102	United States	2017	Female	Age-standardized	236.924	48258.3	35248.1	236.924	352.903	55204.5	37971.2	352.903	152.121	41470.6	32680.9	152.121	0.0049095	0.0036682	0.0063927	0.730405	0.78805	0.687828	87.995
104	Caribbean	2017	Female	Age-standardized	296.253	51384.1	51224.6	296.253	460.031	57412.5	54274.8	460.031	179.017	45732.1	48370.3	179.017	0.0057655	0.0039145	0.0080127	0.996897	1.05769	0.945347	67.3216
105	Antigua and Barbuda	2017	Female	Age-standardized	270.733	52720.7	47461.8	270.733	423.151	59382.4	50558.6	423.151	160.584	46513.4	44468.3	160.584	0.0051352	0.0034524	0.0071259	0.90025	0.956032	0.851407	76.5779
106	The Bahamas	2017	Female	Age-standardized	288.441	52354.4	47742.2	288.441	450.573	59164.8	50963.6	450.573	174.049	46026.2	44856.4	174.049	0.0055094	0.0037815	0.0076156	0.911903	0.974584	0.861383	73.8219
107	Barbados	2017	Female	Age-standardized	268.306	51018.6	47445.5	268.306	418.672	57421.5	50707.2	418.672	160.037	44633.7	44424.8	160.037	0.005259	0.0035856	0.0072912	0.929965	0.995319	0.88307	74.117
108	Belize	2017	Female	Age-standardized	281.09	51682.6	49935.1	281.09	439.017	58155.5	53059	439.017	167.512	45697.6	46904.9	167.512	0.0054388	0.0036657	0.007549	0.966188	1.02642	0.912364	70.9581
109	Cuba	2017	Female	Age-standardized	298.16	51159.8	50293.2	298.16	467.841	57573.5	53549.6	467.841	177.355	45318.1	47372	177.355	0.005828	0.0039136	0.008126	0.983061	1.04532	0.930108	67.8065
110	Dominica	2017	Female	Age-standardized	266.712	51048.2	48487.7	266.712	420.98	57336.6	51812.7	420.98	159.274	45207.3	45371.7	159.274	0.0052247	0.0035232	0.0073423	0.949843	1.00364	0.903659	73.1147
111	Dominican Republic	2017	Female	Age-standardized	325.494	52159.9	50257.7	325.494	491.561	58188.2	53618.8	491.561	203.583	46247.1	47178.6	203.583	0.0062403	0.0044021	0.0084478	0.96353	1.02014	0.921473	66.709
112	Grenada	2017	Female	Age-standardized	279.988	51928.4	49075.5	279.988	435.776	57997.2	52315.6	435.776	166.788	46013.7	45959.4	166.788	0.0053918	0.0036248	0.0075137	0.94506	0.998819	0.902036	72.4822
113	Guyana	2017	Female	Age-standardized	312.968	51760.8	52051.6	312.968	489.06	58295.9	55143.8	489.06	187.591	45976.7	48901	187.591	0.0060464	0.0040801	0.0083893	1.00562	1.06361	0.945929	65.2539
114	Haiti	2017	Female	Age-standardized	276.447	51538.5	55082.8	276.447	430.123	57764.8	58350.5	430.123	165.228	45731.4	52236.8	165.228	0.0053639	0.003613	0.0074461	1.06877	1.14225	1.01014	65.2243
115	Jamaica	2017	Female	Age-standardized	285.251	51325.7	50064.6	285.251	451.554	57911.3	53251.7	451.554	170.857	45036.8	47070	170.857	0.0055577	0.0037937	0.0077973	0.97543	1.04515	0.919539	69.7506
116	Saint Lucia	2017	Female	Age-standardized	265.751	51265.1	48336.5	265.751	417.571	57054.9	51531.5	417.571	157.912	45580.6	45241.4	157.912	0.0051839	0.0034645	0.0073188	0.942873	0.992559	0.903191	73.7569
117	Saint Vincent and the Grenadines	2017	Female	Age-standardized	302.865	50429.8	53860.3	302.865	475.839	56673.6	57054.1	475.839	181.501	45050.4	50988.4	181.501	0.0060057	0.0040289	0.0083961	1.06803	1.13181	1.00671	61.7391
118	Suriname	2017	Female	Age-standardized	287.835	48061	47347	287.835	449.12	54239.6	50582.2	449.12	173.126	42098	44290.5	173.126	0.005989	0.0041125	0.0082803	0.985145	1.05208	0.932569	66.7964
119	Trinidad and Tobago	2017	Female	Age-standardized	311.087	49174.6	44850	311.087	486.128	55868.1	47976.4	486.128	187.694	42984.9	41840.3	187.694	0.0063262	0.0043665	0.0087014	0.912056	0.973371	0.858743	69.3206
120	Andean Latin America	2017	Female	Age-standardized	329.787	47418.9	58370.3	329.787	494.983	53394	61174.5	494.983	208.005	41866.2	55610.3	208.005	0.0069548	0.0049683	0.0092704	1.23095	1.32829	1.14572	46.7584
121	Bolivia	2017	Female	Age-standardized	327.439	46589.9	59551.2	327.439	489.069	52545.7	62747.2	489.069	205.766	41229.7	56620.8	205.766	0.0070281	0.0049907	0.0093075	1.2782	1.3733	1.19415	43.5243
122	Ecuador	2017	Female	Age-standardized	349.385	47582.2	57765	349.385	526.153	53614.3	60579	526.153	220.068	41841.4	54872	220.068	0.0073428	0.0052596	0.0098137	1.21401	1.31143	1.1299	45.6395
123	Peru	2017	Female	Age-standardized	320.718	47609.8	58256.9	320.718	479.357	53860.4	61317.6	479.357	201.88	41781.8	55176.5	201.88	0.0067364	0.0048318	0.0089	1.22363	1.32059	1.13845	48.3979
124	Central Latin America	2017	Female	Age-standardized	405.626	45148.2	48398.4	405.626	610.813	51288.5	51118.1	610.813	254.506	39499.5	45640.5	254.506	0.0089843	0.0064433	0.0119094	1.07199	1.15547	0.996677	45.1194
125	Colombia	2017	Female	Age-standardized	390.161	42144.6	47289.5	390.161	589.165	48525.5	50264	589.165	245.779	36341.8	44270.9	245.779	0.0092577	0.006763	0.0121414	1.12208	1.21818	1.03583	40.6154
126	Costa Rica	2017	Female	Age-standardized	386.916	43986.6	49126.4	386.916	581.824	50749.5	52196.1	581.824	243.612	37950.8	46160.3	243.612	0.0087962	0.0064191	0.0114646	1.11685	1.21632	1.0285	43.4664
127	El Salvador	2017	Female	Age-standardized	382.594	44673.3	51708.1	382.594	570.822	51398.7	54999.9	570.822	240.742	38696.9	48644.7	240.742	0.0085643	0.0062212	0.0111058	1.15747	1.25707	1.07006	42.3084
128	Guatemala	2017	Female	Age-standardized	390.912	44185.2	50623.4	390.912	580.376	50060	53645.4	580.376	249.462	38674	47707.3	249.462	0.0088471	0.0064504	0.0115936	1.14571	1.23358	1.07162	41.4576
129	Honduras	2017	Female	Age-standardized	401.217	44346.7	53607.2	401.217	599.303	51023.9	56676.7	599.303	253.844	38484.4	50362.5	253.844	0.0090473	0.006596	0.0117455	1.20882	1.30865	1.11079	36.5755
130	Mexico	2017	Female	Age-standardized	404.623	46749.1	46741.2	404.623	609.398	52956.8	49372.4	609.398	253.341	41028.7	44098	253.341	0.0086552	0.0061747	0.0115075	0.999832	1.07481	0.932314	51.2525
131	Nicaragua	2017	Female	Age-standardized	409.242	44937.6	53958.7	409.242	613.446	51124.8	57019.9	613.446	257.611	39059	50915.2	257.611	0.0091069	0.0065954	0.011999	1.20075	1.30355	1.11531	36.7313
132	Panama	2017	Female	Age-standardized	375.106	45023.2	53203.8	375.106	562.258	51314.5	56232	562.258	235.378	39206.6	50288.7	235.378	0.0083314	0.0060035	0.0109571	1.1817	1.28266	1.09583	42.138
133	Venezuela	2017	Female	Age-standardized	455.817	44481.9	51435.8	455.818	688.588	51286.5	54257.1	688.588	288.048	38246.9	48401.9	288.048	0.0102473	0.0075313	0.0134263	1.15633	1.26551	1.05792	33.1206
134	Tropical Latin America	2017	Female	Age-standardized	369.464	56279.5	50757.6	369.464	547.666	62455.2	53629.4	547.666	235.142	50605.9	48116.6	235.142	0.0065648	0.0046465	0.0087689	0.901884	0.95081	0.858685	68.6175
135	Brazil	2017	Female	Age-standardized	370.478	56323.9	50645.2	370.478	548.946	62528.1	53540.6	548.946	235.851	50644.8	48018.8	235.851	0.0065776	0.004657	0.0087792	0.899177	0.94815	0.856264	68.7092
136	Paraguay	2017	Female	Age-standardized	325.331	55206.2	54031.1	325.331	491.893	61526.8	57122.3	491.893	204.909	49037.3	50987.6	204.909	0.005893	0.0041786	0.0079948	0.978715	1.03977	0.928413	67.7094
137	North Africa and Middle East	2017	Female	Age-standardized	290.473	54178.7	50817.9	290.473	437.107	60072.3	53730.8	437.107	181.295	48664.4	48069.9	181.295	0.0053614	0.0037254	0.0072763	0.937969	0.987785	0.894434	73.0743
139	Algeria	2017	Female	Age-standardized	262.173	54987.5	49651.7	262.173	394.219	61305.2	52738.3	394.219	163.83	49038.5	46619.9	163.83	0.0047679	0.0033408	0.0064304	0.902964	0.95068	0.860258	78.4358
140	Bahrain	2017	Female	Age-standardized	268.913	55021.1	46807.2	268.913	402.897	61420	49962.4	402.897	167.617	48980.4	43993.3	167.617	0.0048874	0.0034221	0.0065597	0.850713	0.898183	0.813455	80.9085
141	Egypt	2017	Female	Age-standardized	306.308	53158.6	48428	306.308	461.652	59316.9	51703.5	461.652	190.767	46898.9	45241.1	190.767	0.0057622	0.0040676	0.0077828	0.91101	0.964652	0.871649	72.4853
142	Iran	2017	Female	Age-standardized	247.967	54065.8	51616.8	247.967	381.49	59718	54580.8	381.49	151.412	48666.2	48815.8	151.412	0.0045864	0.0031112	0.0063882	0.954702	1.00307	0.913977	76.3342
143	Iraq	2017	Female	Age-standardized	292.959	58571.2	52339.2	292.959	441.047	64690.8	55339.1	441.047	182.662	52483.6	49419.2	182.662	0.0050018	0.0034804	0.0068178	0.893599	0.941612	0.855441	77.7104
144	Jordan	2017	Female	Age-standardized	306.875	52553	51860	306.875	465.325	58646.1	55048.1	465.325	189.586	46744.9	48856.8	189.586	0.0058393	0.0040558	0.0079345	0.986813	1.04518	0.938649	67.5194
145	Kuwait	2017	Female	Age-standardized	309.587	54165.8	46273.1	309.587	473.681	60547.1	49115.6	473.681	192.392	47145.6	43500.8	192.392	0.0057155	0.0040808	0.0078233	0.854286	0.922692	0.811197	76.1401
146	Lebanon	2017	Female	Age-standardized	281.895	54323.6	49782.1	281.895	427.67	60671.7	52974.1	427.67	175.122	48266.7	46700.2	175.122	0.0051892	0.0036282	0.0070489	0.916399	0.967545	0.873128	75.3137
147	Libya	2017	Female	Age-standardized	268.979	54408.5	50651.6	268.979	409.472	60495.1	53710.5	409.472	167.123	48621.7	47538.3	167.123	0.0049437	0.0034372	0.0067687	0.930949	0.977719	0.887849	75.7921
148	Morocco	2017	Female	Age-standardized	323.224	53398.9	47102.2	323.224	489	60104.5	50016.5	489	199.55	47202.7	44317.6	199.55	0.006053	0.0042275	0.0081358	0.882081	0.938878	0.832158	72.6189
149	Palestine	2017	Female	Age-standardized	291.558	57831.2	49583.5	291.558	441.782	64489.4	52396.5	441.782	180.098	51007.7	46971.9	180.098	0.0050415	0.0035308	0.0068505	0.857383	0.920879	0.812483	79.6615
150	Oman	2017	Female	Age-standardized	276.313	54229.1	48258.3	276.313	416.361	60614.1	51519.3	416.361	171.651	48251.2	45201.6	171.651	0.0050953	0.0035574	0.006869	0.889898	0.936799	0.849955	77.4178
151	Qatar	2017	Female	Age-standardized	264.782	52671.1	45566.1	264.782	395.439	58826	48746.5	395.439	166.167	46745.2	42660	166.167	0.0050271	0.0035547	0.0067222	0.865107	0.912608	0.828657	79.2781
152	Saudi Arabia	2017	Female	Age-standardized	265.678	52770	51385.8	265.678	399.603	59142.4	54249.7	399.603	167.647	46921.8	48554.9	167.647	0.0050346	0.0035729	0.0067566	0.973769	1.0348	0.917271	72.7266
153	Syria	2017	Female	Age-standardized	294.043	55413.9	53092.4	294.043	445.103	61461.8	56389.1	445.103	182.257	49427.9	49858.5	182.257	0.0053063	0.0036873	0.0072419	0.958106	1.00871	0.917465	72.1709
154	Tunisia	2017	Female	Age-standardized	274.317	54226.2	51787	274.317	414.491	60278.4	54907.1	414.491	169.52	48220.5	48736	169.52	0.0050587	0.0035155	0.0068763	0.955017	1.01069	0.910891	73.7175
155	Turkey	2017	Female	Age-standardized	313.07	54499.5	50872.9	313.07	463.456	60488.1	53915	463.456	199.745	48621.7	47778.7	199.745	0.0057445	0.0041081	0.0076619	0.933457	0.982662	0.891332	71.2378
156	United Arab Emirates	2017	Female	Age-standardized	255.673	54923.9	47127	255.673	393.144	61735.1	50272.5	393.144	155.365	48377.1	44468	155.365	0.004655	0.0032115	0.0063682	0.858041	0.919197	0.814327	81.7477
157	Yemen	2017	Female	Age-standardized	287.596	53980.2	54703.8	287.596	434.475	59751.7	57749.2	434.475	179.102	48319	51729.9	179.102	0.0053278	0.0037067	0.0072714	1.0134	1.07059	0.966486	68.7396
158	South Asia	2017	Female	Age-standardized	238.357	45881.4	50356.5	238.357	386.984	51420.2	53405.7	386.984	135.89	40735.3	47460.5	135.89	0.0051951	0.0033359	0.0075259	1.09754	1.16509	1.03861	64.4293
160	Afghanistan	2017	Female	Age-standardized	328.344	54693.7	58163.9	328.344	500.324	60475	61212.1	500.324	202.682	48979.8	55168.1	202.682	0.0060033	0.0041381	0.0082732	1.06345	1.12634	1.01219	62.0263
161	Bangladesh	2017	Female	Age-standardized	196.403	49009.1	49914.6	196.403	330.028	55081.4	53387.9	330.028	105.639	43221.1	46561.3	105.639	0.0040075	0.0024441	0.0059916	1.01848	1.07728	0.969255	75.6974
162	Bhutan	2017	Female	Age-standardized	194.053	46184.2	45354.7	194.053	324.387	52415.7	48708.8	324.387	109.377	40396.5	42106.6	109.377	0.0042017	0.0027076	0.0061887	0.982041	1.04233	0.929279	76.812
163	India	2017	Female	Age-standardized	244.006	44621.3	50794.4	244.007	394.948	50185.2	53892.9	394.948	139.926	39516	47887.1	139.926	0.0054684	0.003541	0.0078698	1.13834	1.21184	1.07388	60.4814
164	Nepal	2017	Female	Age-standardized	182.353	44655.8	47067.2	182.353	298.103	50225.5	50368.6	298.103	103.415	39344.5	43997	103.415	0.0040835	0.0026285	0.0059353	1.054	1.11825	1.00285	73.151
165	Pakistan	2017	Female	Age-standardized	239.221	49989.1	48191.2	239.221	390.387	56343.9	51365.7	390.387	133.276	44035	44999.5	133.276	0.0047855	0.0030266	0.0069287	0.964034	1.0219	0.911647	74.6803
167	Central Sub-Saharan Africa	2017	Female	Age-standardized	203.129	45656.2	46754.9	203.129	313.165	51898.4	49782.3	313.165	121.824	39750.9	43713.7	121.824	0.0044491	0.0030647	0.0060342	1.02407	1.09969	0.959225	72.9337
168	Angola	2017	Female	Age-standardized	201.256	45532.9	42679.4	201.256	311.214	52004	45700.3	311.214	120.273	39496.5	39564.5	120.273	0.00442	0.0030452	0.0059844	0.937332	1.00172	0.878784	78.2899
169	Central African Republic	2017	Female	Age-standardized	215.047	46322.8	49774.8	215.047	333.971	52797.2	52918.6	333.971	129.182	40358.1	46716.6	129.182	0.0046424	0.0032009	0.0063255	1.07452	1.15755	1.0023	68.848
170	Congo	2017	Female	Age-standardized	210.375	45358.7	43599.2	210.375	325.313	52172.6	46792.1	325.313	125.522	38732.8	40478.7	125.522	0.004638	0.0032407	0.0062353	0.96121	1.04507	0.896871	75.6603
171	Democratic Republic of the Congo	2017	Female	Age-standardized	202.724	45721.5	48502	202.724	313.802	52052.7	51582.6	313.802	121.558	39796.3	45286.9	121.558	0.0044339	0.0030545	0.0060285	1.06081	1.13797	0.990969	70.8158
172	Equatorial Guinea	2017	Female	Age-standardized	192.271	43889	37264.5	192.271	295.935	50751.8	40617	295.935	115.953	37048.5	34174.3	115.953	0.0043808	0.0031298	0.005831	0.849061	0.92242	0.800306	83.7937
173	Gabon	2017	Female	Age-standardized	203.299	44821.1	40288.3	203.299	313.846	51793.3	43530.5	313.846	122.796	38361.1	37046.7	122.796	0.0045358	0.0032011	0.0060596	0.898871	0.965735	0.840466	79.9574
174	Eastern Sub-Saharan Africa	2017	Female	Age-standardized	168.386	46911.3	46858.6	168.386	261.812	52885.8	49710.1	261.812	99.8502	41461.9	44047.8	99.8502	0.0035895	0.0024082	0.0049505	0.998876	1.06237	0.939953	79.1708
175	Burundi	2017	Female	Age-standardized	171.932	47723.8	50421.8	171.932	266.124	54017.4	53692	266.124	101.892	41921.7	47289.3	101.892	0.0036026	0.0024305	0.0049266	1.05653	1.12804	0.993976	75.6439
176	Comoros	2017	Female	Age-standardized	184.901	47872.8	48873.7	184.901	283.422	54008.9	52214.4	283.422	111.103	41958.8	45862.2	111.103	0.0038623	0.0026479	0.0052477	1.02091	1.09303	0.966774	76.35
177	Djibouti	2017	Female	Age-standardized	171.13	46848.6	45665.3	171.13	266.374	53072.2	49128.3	266.374	101.277	40790.5	42580.7	101.277	0.0036528	0.0024829	0.0050191	0.974741	1.04389	0.925687	80.2682
178	Eritrea	2017	Female	Age-standardized	155.91	47739.5	49185	155.91	240.705	53579.7	52576	240.705	92.6579	42017.2	45853.7	92.6579	0.0032658	0.0022052	0.0044925	1.03028	1.09131	0.981267	79.0692
179	Ethiopia	2017	Female	Age-standardized	158.707	50609.5	47215	158.707	246.376	56879.7	50332.4	246.376	93.0724	44859.9	44101.5	93.0724	0.0031359	0.0020747	0.0043315	0.932927	0.983093	0.884893	85.6162
180	Kenya	2017	Female	Age-standardized	191.218	39867.8	40488	191.219	322.221	45983.3	43592.2	322.221	107.566	34354.5	37541.5	107.566	0.0047963	0.003131	0.0070073	1.01556	1.09277	0.948001	71.5339
181	Madagascar	2017	Female	Age-standardized	151.384	47988.6	57633.1	151.384	231.409	53782.5	60814	231.409	91.1931	42920.1	54657.3	91.1931	0.0031546	0.0021247	0.0043027	1.20097	1.27347	1.13074	69.4547
182	Malawi	2017	Female	Age-standardized	180.234	47694.1	50107.5	180.234	279.502	54019	53201	279.502	105.811	41646.1	46869.9	105.811	0.0037789	0.0025407	0.0051741	1.0506	1.12543	0.984857	75.0297
183	Mauritius	2017	Female	Age-standardized	272.996	50530.9	44567	272.996	408.529	56990.4	47781.8	408.529	173.777	44171.4	41565.4	173.777	0.0054026	0.0039341	0.0071684	0.881974	0.941003	0.838418	76.2026
184	Mozambique	2017	Female	Age-standardized	174.286	47884.1	49363.9	174.286	271.036	54503.8	52560.9	271.036	103.308	41860.6	46166.2	103.308	0.0036397	0.0024679	0.0049728	1.0309	1.10286	0.964354	76.9754
185	Rwanda	2017	Female	Age-standardized	155.515	49550.5	48400.9	155.515	241.377	55765	51626.6	241.377	93.2145	43601	45192.4	93.2145	0.0031385	0.0021379	0.0043285	0.9768	1.0365	0.925788	82.9734
186	Seychelles	2017	Female	Age-standardized	214.739	50609	43581.4	214.739	325.407	57082.6	46847.7	325.407	133.519	44616.4	40434	133.519	0.0042431	0.0029926	0.0057006	0.861139	0.906259	0.820699	83.8277
187	Somalia	2017	Female	Age-standardized	179.188	47580.1	51971.8	179.188	278.614	53672.7	55171.8	278.614	106.118	41910.1	48933.2	106.118	0.003766	0.002532	0.005191	1.0923	1.16758	1.02793	72.6025
189	Tanzania	2017	Female	Age-standardized	170.436	41670.7	46918	170.436	264.634	47970.9	50156.2	264.635	101.862	36504.4	43781.3	101.862	0.0040901	0.0027904	0.0055166	1.12592	1.19934	1.04555	68.806
190	Uganda	2017	Female	Age-standardized	160.722	49695.6	40265.1	160.722	249.451	56555	43648.7	249.451	95.6461	43219.2	37177.9	95.6461	0.0032341	0.002213	0.0044108	0.810235	0.860216	0.771791	92.4265
191	Zambia	2017	Female	Age-standardized	169.394	48756.4	45716	169.394	262.664	55502.1	49125.8	262.664	100.932	42686.1	42642.6	100.932	0.0034743	0.0023645	0.0047325	0.937641	0.998982	0.885116	83.4727
192	Southern Sub-Saharan Africa	2017	Female	Age-standardized	251.09	46940.8	40731.3	251.09	366.587	53365.5	43529.3	366.587	160.354	40811.8	37800.8	160.354	0.0053491	0.0039291	0.0068694	0.867717	0.926222	0.815681	77.3508
193	Botswana	2017	Female	Age-standardized	285.514	45766.5	43062.6	285.514	416.79	52591.7	46409.4	416.79	182.183	39544.4	39962.9	182.183	0.0062385	0.004607	0.007925	0.940921	1.01058	0.882447	68.0735
194	Lesotho	2017	Female	Age-standardized	276.026	46707.1	47985.8	276.026	404.347	53367.5	50988.8	404.347	176.882	40543	45090.6	176.882	0.0059097	0.0043628	0.0075767	1.02738	1.11217	0.955427	64.7021
195	Namibia	2017	Female	Age-standardized	300.36	46847.5	45056.6	300.36	435.126	53281.6	48247.6	435.126	193.944	40549.9	42137.8	193.944	0.0064114	0.0047828	0.0081665	0.961772	1.03916	0.905521	65.8732
196	South Africa	2017	Female	Age-standardized	253.237	47484.8	40361.4	253.237	372.733	53880.6	43093.5	372.733	161.801	41547.4	37451.2	161.801	0.005333	0.0038944	0.0069178	0.849987	0.901409	0.799797	78.5014
197	Swaziland	2017	Female	Age-standardized	228.231	44045.4	52064.8	228.231	339.294	50358.3	55118.9	339.294	143.204	38555.4	49126	143.204	0.0051817	0.0037143	0.0067376	1.18207	1.27417	1.09453	59.4383
198	Zimbabwe	2017	Female	Age-standardized	217.661	45522.8	38990.9	217.661	317.447	52464.2	42033.2	317.447	138.885	38709.3	35918.3	138.885	0.0047814	0.0035879	0.0060507	0.856515	0.927898	0.80118	81.1443
199	Western Sub-Saharan Africa	2017	Female	Age-standardized	192.904	34776.5	33865.8	192.904	298.959	40262.3	36354.7	298.959	116.102	30137.2	31533.3	116.102	0.0055469	0.0038525	0.0074253	0.973813	1.04633	0.902948	69.9064
200	Benin	2017	Female	Age-standardized	235.709	42321.2	44816.1	235.709	384.21	49132.9	48108.3	384.21	136.171	36083.7	41681.7	136.171	0.0055695	0.0037738	0.0078198	1.05895	1.15514	0.979147	64.6816
201	Burkina Faso	2017	Female	Age-standardized	211.068	41720.1	47328.7	211.068	353.494	48176.8	50637.6	353.494	115.943	36007	44011.2	115.943	0.0050591	0.00322	0.0073374	1.13444	1.22229	1.05108	62.9663
202	Cameroon	2017	Female	Age-standardized	232.33	38690.4	42153.1	232.33	377.478	45618.3	45456.4	377.478	134.001	32361.3	38944.3	134.001	0.0060049	0.0041408	0.0082747	1.0895	1.20342	0.99645	60.4573
203	Cape Verde	2017	Female	Age-standardized	253.932	38630.7	41821.5	253.932	413.622	45612.1	45114.5	413.622	146.684	32223.7	38666.6	146.684	0.0065733	0.004552	0.0090682	1.0826	1.19994	0.989091	57.7441
204	Chad	2017	Female	Age-standardized	261.276	40665.1	44412.2	261.276	412.201	47471.1	47734.7	412.201	154.363	34695.4	41326.8	154.363	0.0064251	0.0044491	0.0086832	1.09214	1.19113	1.00555	57.9875
205	Cote d'Ivoire	2017	Female	Age-standardized	282.393	40480.8	44834.4	282.393	449.166	47085.8	48082.7	449.166	167.453	34484.9	41595.3	167.453	0.006976	0.0048558	0.0095393	1.10755	1.20619	1.02117	54.035
206	The Gambia	2017	Female	Age-standardized	324.952	39325.5	51438.3	324.952	557.729	46083	54305.1	557.729	179.8	33015.2	48550.8	179.8	0.0082631	0.005446	0.0121027	1.30801	1.47056	1.17842	34.9458
207	Ghana	2017	Female	Age-standardized	260.103	37968.2	38762.4	260.103	416.415	44945	41788.9	416.415	155.163	31483	35740.4	155.163	0.0068505	0.0049285	0.009265	1.02092	1.13523	0.929779	59.9148
208	Guinea	2017	Female	Age-standardized	244.296	40424.9	45240.9	244.296	402.191	46943.2	48440.4	402.191	140.117	33999.4	41941	140.117	0.0060432	0.0041212	0.0085676	1.11913	1.23358	1.03189	58.4708
209	Guinea-Bissau	2017	Female	Age-standardized	270.849	41049.6	48771.9	270.849	442.189	48052.9	51928.5	442.189	156.912	34924.7	45703.2	156.912	0.0065981	0.0044929	0.0092021	1.18812	1.30862	1.08065	51.2858
210	Liberia	2017	Female	Age-standardized	261.962	40314.9	47791.1	261.962	423.203	46907	51152.7	423.203	151.53	34017.7	44656.1	151.53	0.0064979	0.0044545	0.0090222	1.18544	1.31273	1.09051	51.9974
211	Mali	2017	Female	Age-standardized	221.218	40558.4	43905.8	221.218	362.446	47090.7	47247.3	362.446	126.392	34363.8	40654.2	126.392	0.0054543	0.0036781	0.0076968	1.08253	1.18305	1.00333	63.9025
212	Mauritania	2017	Female	Age-standardized	255.123	37910.7	42412.5	255.123	408.795	44770	45509.8	408.795	147.323	31624.7	39259.4	147.323	0.0067296	0.0046585	0.009131	1.11875	1.24142	1.01652	54.719
213	Niger	2017	Female	Age-standardized	187.63	41722.9	47060.1	187.63	286.635	47801.3	50252.9	286.635	114.496	35934.2	43912.5	114.496	0.0044971	0.0031863	0.0059964	1.12792	1.22202	1.05129	66.4479
214	Nigeria	2017	Female	Age-standardized	130.867	28958.6	22105.7	130.867	195.711	34435.6	24435.2	195.711	80.3915	24587.3	20116.8	80.3915	0.0045191	0.0032696	0.0056834	0.763356	0.818178	0.709591	88.1679
215	Sao Tome and Principe	2017	Female	Age-standardized	239.154	39130.8	42749.3	239.154	391.967	45863.5	46140.8	391.967	137.491	32839	39610.4	137.491	0.0061117	0.0041868	0.0085464	1.09247	1.2062	1.00605	59.6915
216	Senegal	2017	Female	Age-standardized	283.667	40025.6	45723.6	283.667	452.758	46455.9	48877.6	452.758	164.826	33564.1	42557.5	164.826	0.0070872	0.0049108	0.009746	1.14236	1.26795	1.05213	51.3378
217	Sierra Leone	2017	Female	Age-standardized	331.564	42138.7	56527.8	331.564	563.598	48681.3	59584.2	563.598	182.662	35843.9	53656.8	182.662	0.0078684	0.0050961	0.0115773	1.34147	1.49696	1.22396	35.1121
218	Togo	2017	Female	Age-standardized	261.887	40950.2	46645	261.887	420.673	47651.7	49949.2	420.673	150.936	34694.1	43458.6	150.936	0.0063953	0.0043505	0.0088281	1.13907	1.25262	1.04821	55.3402
239	East Asia & Pacific - WB	2017	Female	Age-standardized	227.985	51641	43890.1	227.985	350.084	57287.2	46575.4	350.084	138.469	46237.2	41311.1	138.469	0.0044148	0.0029948	0.006111	0.849908	0.893459	0.813016	83.5562
240	Europe & Central Asia - WB	2017	Female	Age-standardized	286.815	48946.3	50796.1	286.815	430.195	54618.3	53527.4	430.195	181.309	43934.8	48195.1	181.309	0.0058598	0.0041268	0.0078764	1.03779	1.09697	0.980027	64.3527
241	Latin America & Caribbean - WB	2017	Female	Age-standardized	362.347	49488.4	50308.9	362.347	543.081	55524.4	52949.3	543.081	227.803	43948	47749.8	227.803	0.0073219	0.0051835	0.0097809	1.01658	1.08651	0.953622	57.5825
242	Sub-Saharan Africa - WB	2017	Female	Age-standardized	195.937	41927.7	41157.2	195.937	299.211	47536.6	43753.6	299.211	119.231	37057.7	38633.3	119.231	0.0046732	0.0032174	0.0062943	0.981623	1.04252	0.92042	74.2439
243	Middle East & North Africa - WB	2017	Female	Age-standardized	281.047	54010.5	50361.1	281.047	425.928	59765.1	53267.9	425.928	174.753	48412.1	47561.7	174.753	0.0052036	0.0036097	0.0071267	0.932432	0.982433	0.891289	74.2741
244	South Asia - WB	2017	Female	Age-standardized	238.661	46111.8	50382.2	238.661	386.319	51656.8	53408.9	386.319	136.26	40932	47536.5	136.26	0.0051757	0.0033289	0.0074786	1.09261	1.16135	1.03392	64.831
298	American Samoa	2017	Female	Age-standardized	193.405	48885	49855.7	193.405	287.578	55058	53636.5	287.578	122.057	43077.2	46408.4	122.057	0.0039563	0.0028334	0.0052232	1.01986	1.07733	0.97418	75.8962
305	Bermuda	2017	Female	Age-standardized	271.65	51928.4	44510.6	271.65	422.782	58627.3	47609.3	422.782	163.995	45451.7	41579.4	163.995	0.0052312	0.0036081	0.0072113	0.857153	0.914805	0.812067	78.6319
349	Greenland	2017	Female	Age-standardized	202.552	46325.5	36445.1	202.552	304.331	53225.2	39321.1	304.331	127.411	39472.3	33578.1	127.411	0.0043724	0.0032279	0.0057178	0.786718	0.850675	0.738769	87.5754
351	Guam	2017	Female	Age-standardized	204.435	49326.8	46290.5	204.435	305.198	55659.3	49806.1	305.198	129.633	43315.4	42959.8	129.633	0.0041445	0.0029928	0.0054833	0.938447	0.991789	0.89484	79.7384
376	Northern Mariana Islands	2017	Female	Age-standardized	194.797	49268.4	48720.4	194.797	292.412	55487.4	52175.8	292.412	123.338	43643.9	45224.5	123.338	0.0039538	0.002826	0.0052699	0.988876	1.03621	0.940318	77.7661
385	Puerto Rico	2017	Female	Age-standardized	295.491	51564	48257.4	295.491	464.589	58254.1	51478	464.589	176.469	45095.5	45223.4	176.469	0.0057306	0.0039132	0.0079752	0.935873	1.00284	0.88368	71.1694
422	Virgin Islands, U.S.	2017	Female	Age-standardized	271.167	51358.5	45704.5	271.167	428.901	57919.7	48788.1	428.901	159.023	44597.5	42693.9	159.023	0.0052799	0.0035657	0.0074051	0.889911	0.957317	0.842341	76.4018
435	South Sudan	2017	Female	Age-standardized	164.511	48017.8	46271.9	164.511	253.84	54484.2	49376.6	253.84	98.0262	41797.4	43199.3	98.0262	0.003426	0.0023453	0.004659	0.963641	1.03354	0.906257	82.1805
522	Sudan	2017	Female	Age-standardized	285.566	53580.3	50915.7	285.566	432.27	59168.6	54038.2	432.27	177.584	48040.6	48047.4	177.584	0.0053297	0.0036965	0.0073057	0.950268	1.00014	0.913292	72.5119
44559	Africa	2017	Female	Age-standardized	217.638	43734.5	42470.4	217.638	330.424	49316.6	45107.7	330.424	133.566	38759.3	39917.7	133.566	0.0049763	0.003446	0.0067	0.971095	1.02989	0.914655	73.2075
44560	America	2017	Female	Age-standardized	305.468	48920.7	44928.2	305.468	461.098	54966.9	47500.6	461.098	192.008	43081.7	42439.6	192.008	0.0062441	0.0044568	0.0083887	0.918388	0.985095	0.864167	69.3924
44561	Asia	2017	Female	Age-standardized	236.779	49337.3	47021.3	236.779	369.222	54872.1	49802.6	369.222	140.592	44199.7	44367.2	140.592	0.0047992	0.0031808	0.0067288	0.953058	1.00379	0.907612	75.2625
44562	Europe	2017	Female	Age-standardized	282.66	48655.6	49910.1	282.66	424.165	54473.7	52687.2	424.165	178.163	43581	47320.5	178.163	0.0058094	0.0040881	0.0077866	1.02578	1.08581	0.967205	65.3493
44563	African Region	2017	Female	Age-standardized	197.506	41930.3	41036.3	197.506	300.806	47564	43624	300.806	120.504	37015	38505.6	120.504	0.0047103	0.0032555	0.0063242	0.978678	1.04027	0.917164	74.2161
44564	Region of the Americas	2017	Female	Age-standardized	305.465	48920.9	44928.1	305.465	461.093	54967.1	47500.5	461.093	192.006	43081.9	42439.6	192.006	0.0062441	0.0044568	0.0083885	0.918384	0.98509	0.864162	69.3931
44565	South-East Asia Region	2017	Female	Age-standardized	237.885	46378.1	50398.8	237.885	380.317	51950.2	53384.8	380.317	136.669	41292.9	47568.1	136.669	0.0051293	0.0033097	0.0073208	1.08669	1.15197	1.02761	65.4408
44566	European Region	2017	Female	Age-standardized	286.731	48904.5	50779.5	286.731	430.115	54585.6	53497.1	430.115	181.219	43876	48185	181.219	0.0058631	0.0041303	0.0078796	1.03834	1.09821	0.980058	64.3019
44567	Eastern Mediterranean Region	2017	Female	Age-standardized	271.247	52748.6	50155.6	271.248	419.778	58333.7	52971	419.778	164.236	47425.1	47429.3	164.236	0.0051423	0.0034631	0.0071961	0.950843	1.00009	0.908069	73.5082
44568	Western Pacific Region	2017	Female	Age-standardized	226.045	51882	42569	226.045	346.438	57601.1	45273.1	346.438	137.668	46442.2	40034.7	137.668	0.0043569	0.0029643	0.0060144	0.820495	0.862033	0.785976	85.6367
44575	World Bank High Income	2017	Female	Age-standardized	245.99	46590.7	42005.3	245.99	369.874	52550.2	44488.4	369.874	154.213	40957.8	39521	154.213	0.0052798	0.0037652	0.0070385	0.901581	0.96492	0.846587	75.703
44576	World Bank Upper Middle Income	2017	Female	Age-standardized	267.655	52396.9	45367.6	267.655	408.114	58202.9	48034.2	408.114	165.581	46965	42851.3	165.581	0.0051082	0.0035256	0.0070119	0.865846	0.912409	0.825288	78.7877
44577	World Bank Lower Middle Income	2017	Female	Age-standardized	246.433	46235.4	48279.2	246.433	386.948	51553.6	51118	386.948	144.626	41285.7	45629.3	144.626	0.00533	0.0035031	0.0075057	1.0442	1.10521	0.99155	66.8825
44578	World Bank Low Income	2017	Female	Age-standardized	201.608	46663.5	47821.4	201.608	311.734	52783.7	50688.2	311.734	119.812	41306	45043.9	119.812	0.0043205	0.0029006	0.0059059	1.02481	1.09049	0.960301	73.5965
44634	High-middle SDI	2017	Female	Age-standardized	270.582	52590	46178.6	270.582	408.108	58288.8	48834.4	408.108	168.763	47245.3	43634.1	168.763	0.0051451	0.0035721	0.0070015	0.878086	0.923564	0.837801	77.8513
44635	High SDI	2017	Female	Age-standardized	242.593	46512.1	41135.4	242.593	364.921	52572.6	43635.4	364.921	151.929	40786	38615.6	151.929	0.0052157	0.003725	0.0069413	0.884402	0.946786	0.830004	77.0849
44636	Low-middle SDI	2017	Female	Age-standardized	245.653	46043.9	45413.6	245.653	383.277	51335.5	48180.7	383.277	146.04	41322.2	42860.3	146.04	0.0053352	0.0035342	0.0074661	0.986309	1.03722	0.938546	70.3224
44637	Low SDI	2017	Female	Age-standardized	213.243	46283.9	49942.2	213.243	341.596	52031.6	52889.7	341.596	123.048	41166.8	47165.1	123.048	0.0046073	0.002989	0.0065652	1.07904	1.14571	1.01649	68.7702
44638	North America	2017	Female	Age-standardized	235.767	48164.5	35463.6	235.767	354.173	55066.8	38168.9	354.173	150.605	41407.7	32834.2	150.605	0.004895	0.0036371	0.0064317	0.7363	0.792947	0.693138	87.7213
44639	Middle SDI	2017	Female	Age-standardized	265.421	50048.4	47716.7	265.421	409.171	55739.3	50487.3	409.171	161.275	44658.7	45062	161.275	0.0053033	0.0036113	0.0073408	0.953412	1.00903	0.905775	72.4688
1	Global	2017	Male	Age-standardized	202.073	48266.5	43682.3	202.073	315.657	53941.5	46375.2	315.657	119.111	42982.1	41088	119.111	0.0041866	0.0027712	0.0058518	0.905023	0.955933	0.859731	76.0441
5	East Asia	2017	Male	Age-standardized	167.94	51374.1	38332.2	167.94	270.882	57212.3	41143.9	270.883	96.7638	45798.9	35720	96.7638	0.003269	0.0021128	0.0047347	0.746137	0.779931	0.719143	91.6513
6	China	2017	Male	Age-standardized	168.596	51511.3	38373.4	168.596	272.316	57331.2	41206.2	272.316	97.0024	45956.5	35745.4	97.0024	0.003273	0.0021107	0.0047499	0.74495	0.777809	0.718739	91.6922
7	North Korea	2017	Male	Age-standardized	160.276	51230	42757.2	160.276	250.456	57745	45749.6	250.456	94.0927	45390.7	39812.7	94.0927	0.0031286	0.002073	0.0043373	0.834613	0.877112	0.792268	87.4872
8	Taiwan	2017	Male	Age-standardized	139.213	43266.8	30896.1	139.213	215.395	50023.9	33593	215.395	83.4216	36716.6	28302.8	83.4216	0.0032175	0.002272	0.0043058	0.714083	0.770844	0.67154	93.8707
9	Southeast Asia	2017	Male	Age-standardized	181.801	50929	47092	181.801	284.594	56694.7	50041.8	284.594	108.053	45738.7	44362.6	108.053	0.0035697	0.0023624	0.0050198	0.924659	0.969913	0.882654	79.1905
10	Cambodia	2017	Male	Age-standardized	155.647	55190.2	50075.4	155.647	236.914	61070.9	53296.7	236.914	94.6781	49814.7	46847.3	94.6781	0.0028202	0.0019006	0.0038793	0.907324	0.940431	0.872702	85.406
11	Indonesia	2017	Male	Age-standardized	214.244	52397.7	52099.6	214.244	343.16	58416.6	55227.7	343.16	123.564	47148.7	49253.5	123.564	0.0040888	0.0026207	0.0058744	0.994311	1.04464	0.945411	71.5369
12	Laos	2017	Male	Age-standardized	144.727	50610.5	43284	144.727	217.989	57391.1	46579.3	217.989	87.9457	44956.6	40126.2	87.9457	0.0028596	0.0019562	0.0037983	0.855238	0.892554	0.811611	88.1579
13	Malaysia	2017	Male	Age-standardized	181.401	38079.1	35199.4	181.401	270.681	44602.4	38143.2	270.681	112.541	31924.9	32366.1	112.541	0.0047638	0.0035252	0.0060687	0.924378	1.01382	0.855183	70.9086
14	Maldives	2017	Male	Age-standardized	154.902	50948.4	42308.2	154.902	236.457	57768.2	45665	236.457	93.7069	44610.3	39233.4	93.7069	0.0030404	0.0021006	0.0040932	0.830412	0.87947	0.790487	88.3441
15	Myanmar	2017	Male	Age-standardized	131.706	53111.4	37009.3	131.706	203.039	59740.4	40341.3	203.039	79.2984	46756.2	33905.9	79.2984	0.0024798	0.001696	0.0033987	0.696825	0.725165	0.675277	100
16	Philippines	2017	Male	Age-standardized	184.022	50790.9	50565.8	184.022	276.123	56630.6	53548.3	276.123	115.115	45378.4	47437.8	115.115	0.0036231	0.0025368	0.0048759	0.995568	1.04538	0.945573	74.7
17	Sri Lanka	2017	Male	Age-standardized	161.859	50927	41984.5	161.859	247.118	57435.6	45021.1	247.118	99.1774	45100.1	38665.3	99.1774	0.0031783	0.002199	0.0043025	0.824405	0.857321	0.783853	87.7348
18	Thailand	2017	Male	Age-standardized	160.626	47781.4	42974.7	160.626	250.34	54051.8	46054.9	250.34	94.7482	41553.4	39954.6	94.7482	0.0033617	0.0022802	0.0046315	0.899401	0.961523	0.852051	82.1033
19	Timor-Leste	2017	Male	Age-standardized	164.111	52024.2	50739.8	164.111	249.878	58156.1	53932.9	249.878	99.3267	46335.1	47695.2	99.3267	0.0031545	0.0021437	0.0042967	0.975313	1.02936	0.927381	79.1331
20	Vietnam	2017	Male	Age-standardized	148.356	52097.7	42918.8	148.356	234.065	58620.2	46281.8	234.065	87.459	46459.8	39743.7	87.459	0.0028476	0.0018825	0.0039929	0.823814	0.855444	0.789519	90.0666
21	Oceania	2017	Male	Age-standardized	175.149	48573.2	52471.3	175.149	261.932	54268.2	55726.3	261.932	109.887	43241.5	49263	109.887	0.0036059	0.0025412	0.0048266	1.08025	1.13925	1.02687	69.9002
22	Fiji	2017	Male	Age-standardized	163.121	48339.1	48758	163.121	243.113	54455.4	52377	243.113	103.168	42703.7	45366.8	103.168	0.0033745	0.0024159	0.0044644	1.00867	1.06236	0.961832	75.6667
23	Kiribati	2017	Male	Age-standardized	166.281	47203.3	53275.1	166.281	248.568	53080.3	56452.4	248.568	104.334	41747.4	49953.6	104.334	0.0035227	0.0024992	0.0046829	1.12863	1.19657	1.06353	67.668
24	Marshall Islands	2017	Male	Age-standardized	169.659	48261.3	52186.4	169.659	253.481	54121.6	55615.1	253.481	106.704	42960	48826.7	106.704	0.0035154	0.0024838	0.0046836	1.08133	1.13656	1.0276	70.4662
25	Federated States of Micronesia	2017	Male	Age-standardized	177.304	48667.6	52817.2	177.304	266.933	54790.2	56211.2	266.933	111.471	43162.8	49563.1	111.471	0.0036431	0.0025826	0.0048719	1.08526	1.14828	1.02594	69.3501
26	Papua New Guinea	2017	Male	Age-standardized	175.455	48587.8	52994.6	175.455	261.162	54360.7	56353.6	261.162	109.913	43030.2	49614.5	109.913	0.0036111	0.0025543	0.0048042	1.0907	1.15301	1.03666	69.257
27	Samoa	2017	Male	Age-standardized	179.277	48645	51094.2	179.277	268.62	54622.1	54494.8	268.62	112.139	43190.6	47744.2	112.139	0.0036854	0.0025964	0.0049178	1.05035	1.10543	0.997669	71.0847
28	Solomon Islands	2017	Male	Age-standardized	178.242	48926.6	54613.9	178.242	267.749	54764.4	57895.1	267.749	111.379	43528.9	51486.2	111.379	0.0036431	0.0025587	0.0048891	1.11624	1.18281	1.05716	67.551
29	Tonga	2017	Male	Age-standardized	184.855	49073.2	51742.9	184.855	276.14	55266.6	54956.7	276.14	116.939	43497.1	48535.1	116.939	0.0037669	0.0026884	0.0049965	1.0544	1.11582	0.994392	70.2827
30	Vanuatu	2017	Male	Age-standardized	185.849	48891.1	53569.5	185.849	281.599	54821.6	57063.5	281.599	116.309	43107.3	50556.8	116.309	0.0038013	0.0026981	0.0051367	1.09569	1.17281	1.04089	67.6455
32	Central Asia	2017	Male	Age-standardized	285.653	52449.7	55113.6	285.653	429.286	57949.5	58102.9	429.286	180.133	47247.4	52147.4	180.133	0.0054462	0.0038125	0.0074079	1.05079	1.10371	1.00265	58.8227
33	Armenia	2017	Male	Age-standardized	298.36	51152.4	54691.1	298.36	451.375	56948.7	57928.9	451.375	187.079	45425	51587	187.079	0.0058328	0.0041184	0.007926	1.06918	1.13565	1.01721	55.0682
34	Azerbaijan	2017	Male	Age-standardized	267.47	53214.6	53802.8	267.47	399.867	59064.7	57112.4	399.867	169.858	47395.7	50564.7	169.858	0.0050263	0.0035838	0.00677	1.01105	1.06686	0.966947	64.0496
35	Georgia	2017	Male	Age-standardized	274.35	50880.5	55457.7	274.35	415.777	56519.7	58818	415.777	172.518	45481.3	52414.6	172.518	0.005392	0.0037932	0.0073563	1.08996	1.15244	1.04066	56.9239
36	Kazakhstan	2017	Male	Age-standardized	286.398	52332.2	52047.7	286.398	430.449	57820.9	55230	430.449	181.708	47141.5	48863.1	181.708	0.0054727	0.0038545	0.0074445	0.994564	1.03652	0.955191	61.9051
37	Kyrgyzstan	2017	Male	Age-standardized	284.801	51212.7	56770	284.801	427.461	57038.3	60061.5	427.461	179.325	45595.8	53777.2	179.325	0.0055611	0.0039329	0.0074943	1.10851	1.17943	1.053	54.6708
38	Mongolia	2017	Male	Age-standardized	280.235	53217.7	55670.6	280.235	417.102	59147.8	59157.3	417.102	178.38	47563.2	52506	178.38	0.0052658	0.0037504	0.0070519	1.04609	1.10392	1.00016	60.3493
39	Tajikistan	2017	Male	Age-standardized	253.856	51225.3	57934	253.856	379.304	56909.9	61171	379.304	160.786	45957.4	54710.2	160.786	0.0049557	0.0034986	0.006665	1.13096	1.19046	1.07488	57.5741
40	Turkmenistan	2017	Male	Age-standardized	282.315	54481.1	53847.7	282.315	430.48	60704.4	57081.7	430.48	179.248	48994.1	50660.7	179.248	0.0051819	0.0036586	0.0070914	0.988373	1.03401	0.940323	64.2857
41	Uzbekistan	2017	Male	Age-standardized	302.967	52917.5	56348.1	302.967	455.526	58782.9	59447.3	455.526	191.607	47533.9	53158.4	191.607	0.0057253	0.0040309	0.0077493	1.06483	1.11833	1.0113	56.068
42	Central Europe	2017	Male	Age-standardized	237.386	51625.8	54332.3	237.386	363.224	57322.9	57273.8	363.224	146.013	46243.7	51505.8	146.013	0.0045982	0.0031575	0.0063365	1.05242	1.11379	0.999144	64.6209
43	Albania	2017	Male	Age-standardized	192.589	50704.3	55001.8	192.589	289.292	56220.8	58528.3	289.292	119.057	44918.4	51950.1	119.057	0.0037983	0.0026505	0.0051456	1.08476	1.15654	1.04104	68.3015
44	Bosnia and Herzegovina	2017	Male	Age-standardized	244.427	51655.4	57255.2	244.427	370.327	57916.5	60290.2	370.327	152.552	46207	54298	152.552	0.0047319	0.0033015	0.0063942	1.10841	1.1751	1.04098	60.4398
45	Bulgaria	2017	Male	Age-standardized	220.641	54233.7	54651.4	220.641	337.204	59822.6	58153	337.204	136.218	48377.7	51498.9	136.218	0.0040683	0.0028157	0.0056367	1.0077	1.06452	0.972091	70.9011
46	Croatia	2017	Male	Age-standardized	265.284	46216	56316.7	265.284	421.827	52031.3	59758.1	421.827	157.922	40627.7	53208.5	157.922	0.0057401	0.0038871	0.0081072	1.21856	1.30966	1.1485	47.0344
47	Czech Republic	2017	Male	Age-standardized	231.986	51850.7	52703.4	231.986	354.309	57787.2	56136.9	354.309	142.855	46110.7	49459.3	142.855	0.0044741	0.0030981	0.0061313	1.01644	1.07262	0.971442	67.5734
48	Hungary	2017	Male	Age-standardized	213.342	51940.6	49765.8	213.342	323.329	58315.7	53225.5	323.329	134.207	46273.2	46414.8	134.207	0.0041074	0.0029003	0.0055445	0.958128	1.00306	0.912714	73.5095
49	Macedonia	2017	Male	Age-standardized	220.499	50970	54922.8	220.499	328.496	56790.4	58051.7	328.496	138.565	45290.9	51616.9	138.565	0.0043261	0.0030594	0.0057844	1.07755	1.13968	1.02221	65.0524
50	Montenegro	2017	Male	Age-standardized	246.941	51533.5	56394.2	246.941	374.335	57436.6	59743.1	374.335	152.477	45883.5	53151.3	152.477	0.0047919	0.0033231	0.0065174	1.09432	1.1584	1.04016	60.8412
51	Poland	2017	Male	Age-standardized	257.688	51803.1	54617.7	257.688	397.344	58167.9	57972.3	397.344	157.378	45720.5	51644.7	157.378	0.0049744	0.0034422	0.006831	1.05433	1.12957	0.996637	61.8959
52	Romania	2017	Male	Age-standardized	236.339	51968.8	54726.2	236.339	368.843	57883.1	57861.2	368.843	142.887	46367.9	51827.3	142.887	0.0045477	0.0030816	0.0063722	1.05306	1.11774	0.999623	64.9349
53	Serbia	2017	Male	Age-standardized	204.127	49995.8	56878.4	204.127	307.046	55705	60024.4	307.046	125.989	44745.5	53663.2	125.989	0.0040829	0.0028157	0.005512	1.13766	1.1993	1.07754	63.2502
54	Slovakia	2017	Male	Age-standardized	221.322	51241.9	53908.5	221.322	336.377	57296.8	57206.7	336.377	136.11	45595.9	50796.9	136.11	0.0043192	0.0029851	0.0058708	1.05204	1.11407	0.998427	66.5824
55	Slovenia	2017	Male	Age-standardized	274.225	54847	51636.3	274.225	430.988	61009.1	55136.8	430.988	164.757	48753.2	48536.5	164.757	0.0049998	0.0033794	0.0070643	0.94146	0.995553	0.903748	68.2762
56	Eastern Europe	2017	Male	Age-standardized	233.615	54019.4	48936.5	233.615	351.958	59865.6	51856.3	351.958	147.603	48571.8	45992.9	147.603	0.0043246	0.0030389	0.0058791	0.905907	0.946905	0.866212	75.0335
57	Belarus	2017	Male	Age-standardized	239.093	52672.7	48478.9	239.093	362.844	59138.1	51612.6	362.844	149.564	46503.8	45272.3	149.564	0.0045392	0.0032162	0.0061355	0.92038	0.973518	0.872746	72.7017
58	Estonia	2017	Male	Age-standardized	216.779	51176	38961.2	216.779	327.029	58016.8	41967.5	327.029	136.484	45031	36229.3	136.484	0.004236	0.0030309	0.0056368	0.761318	0.80454	0.723368	84.0495
59	Latvia	2017	Male	Age-standardized	205.569	52887.8	46651	205.569	310.29	59183.6	49959.9	310.29	127.34	46784	43664.2	127.34	0.0038869	0.0027219	0.0052428	0.882075	0.933316	0.844152	79.4601
60	Lithuania	2017	Male	Age-standardized	207.124	51993.8	49258.7	207.124	319.149	58082.2	52745.7	319.149	126.244	46443.3	46168.4	126.244	0.0039836	0.0027182	0.0054948	0.947396	0.994082	0.90812	74.9932
61	Moldova	2017	Male	Age-standardized	236.886	51957.5	51895.6	236.886	360.635	57770.1	55082.4	360.635	147.018	46724.4	48869.9	147.018	0.0045592	0.0031465	0.0062426	0.998809	1.04592	0.953476	68.0064
62	Russian Federation	2017	Male	Age-standardized	233.872	54027.6	49037.1	233.872	350.904	59742.8	51981.5	350.904	147.561	48383.6	46058	147.561	0.0043288	0.0030498	0.0058736	0.907629	0.951935	0.870089	74.905
63	Ukraine	2017	Male	Age-standardized	234.714	54640.7	48893.8	234.714	348.848	60691.5	52058.6	348.848	147.734	48681	45710.2	147.734	0.0042956	0.0030347	0.0057479	0.894825	0.938973	0.857759	75.8792
65	High-income Asia Pacific	2017	Male	Age-standardized	175.672	46463.3	36661.4	175.672	270.805	52399.2	39435.2	270.805	106.512	40981.6	34162.1	106.512	0.0037809	0.002599	0.0051681	0.789039	0.833594	0.752591	85.6016
66	Brunei	2017	Male	Age-standardized	178.198	45722	36469.1	178.198	272.866	52181.8	39430.3	272.867	109.303	39353.2	33616.4	109.303	0.0038974	0.0027775	0.0052291	0.797627	0.854221	0.755632	84.2928
67	Japan	2017	Male	Age-standardized	174.612	44400.7	34265.6	174.612	265.266	50521.5	37016.9	265.266	107.145	38512	31713.9	107.145	0.0039326	0.0027821	0.0052506	0.771735	0.823479	0.732697	85.5521
68	South Korea	2017	Male	Age-standardized	174.98	50754	42009.5	174.98	272.945	56497.9	45073.7	272.945	105.059	45172.2	39228	105.059	0.0034476	0.0023257	0.0048311	0.827708	0.868409	0.797794	85.6711
69	Singapore	2017	Male	Age-standardized	199.743	46977.2	35701.3	199.743	309.14	53072.2	38674	309.14	120.515	40839.6	32800.2	120.515	0.0042519	0.0029509	0.0058249	0.75997	0.803149	0.728705	84.0169
70	Australasia	2017	Male	Age-standardized	215.687	37506.5	36276	215.687	326.532	44414.9	39247.9	326.532	135.346	31468.4	33384.6	135.346	0.0057507	0.004301	0.0073518	0.967194	1.06089	0.883664	61.5635
71	Australia	2017	Male	Age-standardized	215.12	38093	36756	215.12	324.898	45302.7	39877.7	324.898	135.268	31645.2	33743.2	135.268	0.0056472	0.0042745	0.0071717	0.964903	1.0663	0.88025	62.4152
72	New Zealand	2017	Male	Age-standardized	218.761	34657.3	33755.5	218.761	329.914	40416.4	36464.2	329.914	135.434	29521.7	31091	135.434	0.0063121	0.0045876	0.0081629	0.97398	1.05316	0.902211	57.2675
73	Western Europe	2017	Male	Age-standardized	203.424	43448.3	44862.8	203.424	317.712	49121.8	47563.4	317.712	121.711	38150.7	42297.6	121.711	0.004682	0.0031903	0.0064678	1.03256	1.1087	0.968275	65.1929
74	Andorra	2017	Male	Age-standardized	183.835	45479.7	44231.7	183.835	281.121	52405.2	47532.4	281.121	111.644	39250.2	41052.4	111.644	0.0040421	0.0028444	0.0053644	0.972559	1.04591	0.907018	73.1248
75	Austria	2017	Male	Age-standardized	237.388	45247.1	45941.6	237.388	366.093	51881.1	48944.3	366.093	144.907	39406.9	43123.8	144.907	0.0052465	0.0036772	0.0070564	1.01535	1.09432	0.943395	62.2696
76	Belgium	2017	Male	Age-standardized	264.506	34689.2	39073.4	264.506	424.015	41282.4	42178.3	424.015	155.558	28572.5	36143.6	155.558	0.007625	0.0054443	0.0102711	1.12638	1.26498	1.0217	39.2903
77	Cyprus	2017	Male	Age-standardized	208.916	46020.3	47738.9	208.916	322.051	52897.9	51204.6	322.051	126.061	39595.9	44399.3	126.061	0.0045397	0.0031837	0.0060882	1.03734	1.12131	0.967991	65.9038
78	Denmark	2017	Male	Age-standardized	267.141	45881.6	50685	267.141	452.254	52553	53893.7	452.254	147.332	39849.4	47419.6	147.332	0.0058224	0.0036972	0.0086057	1.10469	1.18997	1.02551	53.0772
79	Finland	2017	Male	Age-standardized	211.345	51688.9	46131.3	211.345	326.304	58361.7	48985.5	326.304	128.767	44942	43072.8	128.767	0.0040888	0.0028652	0.0055911	0.892479	0.958408	0.839343	77.4527
80	France	2017	Male	Age-standardized	186.944	47771.8	49527	186.944	291.279	54219.9	52733	291.279	112.532	41664.5	46792.8	112.532	0.0039133	0.0027009	0.0053722	1.03674	1.12309	0.972576	70.2919
81	Germany	2017	Male	Age-standardized	229.13	44886	46808.2	229.13	367.735	51211.4	50097.8	367.735	132.77	38585.4	43639.2	132.77	0.0051047	0.0034409	0.0071807	1.04282	1.13098	0.978255	61.6587
82	Greece	2017	Male	Age-standardized	233.819	41794.3	49818.2	233.819	363.609	47117.2	52732	363.609	140.684	36838.7	46890.1	140.684	0.0055945	0.0038189	0.0077171	1.19199	1.27285	1.11917	49.5898
83	Iceland	2017	Male	Age-standardized	217.476	43805.2	52295.7	217.476	340.956	50154.8	55262.9	340.956	129.308	37488.2	49235.4	129.308	0.0049646	0.0034493	0.0067981	1.19382	1.31336	1.10184	53.8602
84	Ireland	2017	Male	Age-standardized	226.354	45997.4	40598.9	226.354	340.873	52745.6	43916	340.873	142.77	39413.8	37413.3	142.77	0.004921	0.0036223	0.0064626	0.882633	0.949243	0.832601	72.2412
85	Israel	2017	Male	Age-standardized	218.54	45161.5	48885.6	218.54	340.233	50988.6	51867.6	340.233	131.788	39579.9	46097.3	131.788	0.0048391	0.0033297	0.0066727	1.08246	1.16467	1.01724	61.202
86	Italy	2017	Male	Age-standardized	164.892	35035.8	39050.4	164.892	259.535	41383.7	42334.3	259.535	97.2289	29981.7	36147.6	97.2289	0.0047064	0.0032429	0.0062714	1.11459	1.20566	1.02297	60.2578
87	Luxembourg	2017	Male	Age-standardized	223.537	45974.3	43887.3	223.537	341.623	52566.1	46870.1	341.623	137.984	39772.3	40809.1	137.984	0.0048622	0.0034693	0.0064989	0.954605	1.02607	0.89164	68.4688
88	Malta	2017	Male	Age-standardized	205.399	45035.5	46568.2	205.399	332.265	52015.4	49937.5	332.265	118.42	39007.2	43497.1	118.42	0.0045608	0.0030358	0.0063878	1.03403	1.1151	0.960052	65.949
89	Netherlands	2017	Male	Age-standardized	242.257	43846.2	37467.6	242.257	364.007	50883.9	40431.3	364.007	150.818	36982.4	34590.4	150.818	0.0055251	0.0040781	0.0071537	0.854523	0.935321	0.794578	69.6761
90	Norway	2017	Male	Age-standardized	252.705	48727.5	44309.6	252.705	408.886	55443.1	47185.7	408.886	146.739	42164.9	41558.8	146.739	0.0051861	0.0034801	0.0073749	0.909334	0.985626	0.851065	68.8481
91	Portugal	2017	Male	Age-standardized	201.306	45241.8	40723.5	201.306	313.66	51520.3	44012.3	313.66	120.971	39286.8	37784.9	120.971	0.0044496	0.0030792	0.0060881	0.90013	0.96177	0.854271	74.5011
92	Spain	2017	Male	Age-standardized	175.595	48857.7	49133.8	175.595	267.278	54949.9	52326.9	267.278	108.06	42938.7	46131.5	108.06	0.003594	0.0025166	0.004864	1.00565	1.07436	0.952267	74.3165
93	Sweden	2017	Male	Age-standardized	217.533	37456.3	42256.7	217.533	337.302	43558.9	45426	337.302	132.01	32093.5	39009.6	132.01	0.0058076	0.0041133	0.0077436	1.12816	1.2155	1.04286	51.8165
94	Switzerland	2017	Male	Age-standardized	199.153	38899.7	49092.1	199.153	314.693	44447.6	52045.7	314.693	115.198	33672.8	46159.4	115.198	0.0051197	0.0034211	0.0070801	1.26202	1.37082	1.17094	48.8214
95	United Kingdom	2017	Male	Age-standardized	199.01	41646	41594.6	199.01	308.886	47351.5	44248	308.886	119.203	36816.9	39055.1	119.203	0.0047786	0.0032377	0.0065233	0.998766	1.06079	0.934458	66.4844
96	Southern Latin America	2017	Male	Age-standardized	228.898	44068.7	47631.3	228.898	368.228	50433.3	50769.1	368.228	131.735	38163.2	44458	131.735	0.0051941	0.0034519	0.0073013	1.08084	1.16494	1.00666	58.8287
97	Argentina	2017	Male	Age-standardized	216.727	43838.1	46980.2	216.728	344.663	50163	50486.3	344.663	126.606	37886.9	43692	126.606	0.0049438	0.0033417	0.0068709	1.07168	1.15322	1.00645	61.1007
98	Chile	2017	Male	Age-standardized	253.372	44613.2	48899.9	253.372	417.102	51437.6	51914.4	417.102	141.474	38352.1	45747.9	141.474	0.0056793	0.0036888	0.0081089	1.09609	1.19284	1.00927	54.5716
99	Uruguay	2017	Male	Age-standardized	242.877	44221.7	48273.7	242.877	394.344	50569.2	51492.1	394.344	139.996	38032.4	45013.1	139.996	0.0054923	0.003681	0.0077981	1.09163	1.18355	1.01825	56.1303
100	High-income North America	2017	Male	Age-standardized	190.361	47608.4	33689	190.361	286.168	54333.1	36345.3	286.168	119.311	40856.3	31081.4	119.311	0.0039985	0.0029203	0.0052669	0.707626	0.760749	0.668935	88.819
101	Canada	2017	Male	Age-standardized	209.358	46539.5	35982.4	209.358	324.977	53836	38920	324.977	126.354	39628.3	33028.6	126.354	0.0044985	0.0031885	0.0060364	0.77316	0.83346	0.722937	81.537
102	United States	2017	Male	Age-standardized	188.119	47721.2	33414.7	188.119	283.032	54399.3	36006.8	283.032	118.257	41046.8	30844	118.257	0.003942	0.002881	0.0052029	0.700207	0.751435	0.661899	89.6421
104	Caribbean	2017	Male	Age-standardized	231.742	51499.6	49683.9	231.742	373.08	57311.7	52778.7	373.08	136.266	46119.9	46877.4	136.266	0.0044999	0.0029546	0.0065097	0.964743	1.01642	0.920907	70.3979
105	Antigua and Barbuda	2017	Male	Age-standardized	212.248	52625.9	45643.7	212.248	343.034	58807	49060.7	343.034	124.886	46561.8	42533.8	124.886	0.0040331	0.0026822	0.0058332	0.867323	0.913492	0.834266	79.3007
106	The Bahamas	2017	Male	Age-standardized	227.611	52162.2	46015.5	227.611	364.424	58503.6	49032.6	364.424	132.751	45960.5	42949.7	132.751	0.0043635	0.0028884	0.0062291	0.882162	0.934492	0.838112	76.1428
107	Barbados	2017	Male	Age-standardized	210.317	51221.7	45767.3	210.317	340.568	57935.7	48838.6	340.568	122.284	44676.8	42572.6	122.284	0.004106	0.0027371	0.0058784	0.893514	0.952902	0.842979	77.2727
108	Belize	2017	Male	Age-standardized	222.953	51554.8	48378.6	222.953	360.014	57825	51594.4	360.014	129.153	45926.3	45283	129.153	0.0043246	0.0028122	0.0062259	0.938392	0.985993	0.892252	73.1468
109	Cuba	2017	Male	Age-standardized	236.531	50848.8	48733	236.531	382.38	56756.3	52098.8	382.38	137.636	44831.8	45776.6	137.636	0.0046517	0.0030701	0.0067372	0.958389	1.02107	0.917939	69.7122
110	Dominica	2017	Male	Age-standardized	209.153	51403.6	46858.9	209.153	337.449	58323.6	50040.9	337.449	121.523	45325.3	43913.3	121.523	0.0040688	0.0026811	0.0057858	0.911589	0.968846	0.857988	76.4811
111	Dominican Republic	2017	Male	Age-standardized	239.556	52331.2	48529.2	239.556	375.697	58450.2	51772.2	375.697	142.368	46655.5	45515.2	142.368	0.0045777	0.0030515	0.0064276	0.927349	0.975559	0.885748	72.0295
112	Grenada	2017	Male	Age-standardized	221.359	52111.6	47407.4	221.359	355.704	58388.6	50715.7	355.704	128.291	46364.7	44376.5	128.291	0.0042478	0.002767	0.006092	0.909728	0.957119	0.868589	75.3457
113	Guyana	2017	Male	Age-standardized	250.307	51870.3	50645.2	250.307	401.649	57902.9	53840.6	401.649	145.324	46054	47640.9	145.324	0.0048256	0.0031555	0.0069366	0.976382	1.03446	0.929844	67.4581
114	Haiti	2017	Male	Age-standardized	218.633	51752.4	53883.4	218.633	352.337	57666.6	57167.5	352.337	128.067	46005	50798.9	128.067	0.0042246	0.0027838	0.0061099	1.04118	1.1042	0.991345	67.8705
115	Jamaica	2017	Male	Age-standardized	226.339	51987.4	48636.6	226.339	362.828	58273.8	51852.5	362.828	131.928	45641.4	45469.5	131.928	0.0043537	0.0028905	0.0062263	0.935545	0.996233	0.889808	73.1098
116	Saint Lucia	2017	Male	Age-standardized	209.483	51246.9	46761.6	209.483	337.797	57657.4	50126.9	337.797	122.056	45275.5	43665.1	122.056	0.0040877	0.0026958	0.0058587	0.912476	0.964431	0.869392	76.2984
117	Saint Vincent and the Grenadines	2017	Male	Age-standardized	241.114	50882.2	52091.1	241.114	389.996	57000.5	55186.4	389.996	139.755	45615.4	49190.4	139.755	0.0047387	0.0030638	0.006842	1.02376	1.07837	0.968173	65.31
118	Suriname	2017	Male	Age-standardized	226.894	47733.1	45406.7	226.894	366.824	53702.2	48440.5	366.824	131.901	41848.3	42172	131.901	0.0047534	0.0031519	0.0068307	0.951261	1.00773	0.902021	69.4193
119	Trinidad and Tobago	2017	Male	Age-standardized	246.597	50035.6	43475	246.597	399.857	56727.9	46752.2	399.857	143.655	43289.7	40405.5	143.655	0.0049284	0.0033184	0.0070487	0.868882	0.933374	0.824149	72.9886
120	Andean Latin America	2017	Male	Age-standardized	288.045	47717.1	57274.3	288.045	434.654	53569.6	60258.4	434.654	179.656	42250.5	54282.3	179.656	0.0060365	0.0042522	0.0081138	1.20029	1.28477	1.12486	46.0359
121	Bolivia	2017	Male	Age-standardized	286.606	46900.4	58412.3	286.606	432.368	52594.1	61725.9	432.368	179.329	41614.1	55369.6	179.329	0.006111	0.0043093	0.0082208	1.24545	1.33055	1.17363	42.8947
122	Ecuador	2017	Male	Age-standardized	306.024	48013.2	56744.4	306.024	465.799	54377.3	59839.5	465.799	188.488	42565.7	53851.5	188.488	0.0063737	0.0044282	0.008566	1.18185	1.26514	1.10045	44.7635
123	Peru	2017	Male	Age-standardized	279.68	47842.1	57138.6	279.68	420.154	53858.1	60507.9	420.154	174.003	41886.3	53907.1	174.003	0.0058459	0.0041542	0.0078011	1.19432	1.28699	1.12347	47.7073
124	Central Latin America	2017	Male	Age-standardized	278.281	45482.1	44909.7	278.281	436.653	51557.2	47751	436.653	166.825	39732.3	42101.4	166.825	0.0061185	0.0041987	0.0084693	0.987414	1.05963	0.926174	57.8328
125	Colombia	2017	Male	Age-standardized	277.088	42717.5	44298.3	277.088	433.583	49332	47519.9	433.583	167.203	36765.4	41203.2	167.203	0.0064865	0.0045478	0.0087891	1.03701	1.12071	0.963268	52.3942
126	Costa Rica	2017	Male	Age-standardized	274.079	44029.4	45925.3	274.079	428.226	50632.4	49055.9	428.226	165.462	38257	42955.2	165.462	0.0062249	0.004325	0.0084575	1.04306	1.12281	0.968862	53.8605
127	El Salvador	2017	Male	Age-standardized	268.076	44876.1	48844	268.076	417.301	51206.9	52183.3	417.301	161.818	39035	45546.8	161.818	0.0059737	0.0041455	0.0081493	1.08842	1.16682	1.01907	52.9712
128	Guatemala	2017	Male	Age-standardized	269.341	44574.2	47539.8	269.341	416.332	51240.7	50709.3	416.332	164.319	38603.9	44425.9	164.319	0.0060425	0.0042565	0.008125	1.06653	1.15081	0.98963	53.7646
129	Honduras	2017	Male	Age-standardized	287.274	44844.1	50952	287.274	444.296	50964.4	54160.5	444.296	173.349	38709.1	47773.9	173.349	0.0064061	0.0044783	0.0087178	1.1362	1.23418	1.06271	47.1907
130	Mexico	2017	Male	Age-standardized	266.468	46885.6	42623.1	266.468	420.943	53001	45524.9	420.943	158.717	41110.3	39912.2	158.717	0.0056834	0.0038608	0.0079422	0.909089	0.970857	0.858945	65.4065
131	Nicaragua	2017	Male	Age-standardized	292.287	45119.4	51131.4	292.287	454.987	51544.3	54465.1	454.987	177.007	38939.3	47776	177.007	0.0064781	0.0045457	0.0088271	1.13325	1.22694	1.05666	46.862
132	Panama	2017	Male	Age-standardized	266.196	45380.9	50160.8	266.196	417.623	51510.3	53293.4	417.623	159.63	39425.3	47044.6	159.63	0.0058658	0.0040489	0.0081076	1.10533	1.19326	1.03462	52.7385
133	Venezuela	2017	Male	Age-standardized	330.32	45326.6	48852.7	330.32	516.104	51538.7	51977.1	516.104	200.017	39168.4	45774.5	200.017	0.0072876	0.0051066	0.0100139	1.07779	1.16866	1.00851	44.4582
134	Tropical Latin America	2017	Male	Age-standardized	315.292	57086	49474.1	315.292	474.924	63206.3	52274.8	474.924	197.098	51266.6	46707.9	197.098	0.0055231	0.0038446	0.0075139	0.866659	0.911079	0.827049	68.9852
135	Brazil	2017	Male	Age-standardized	316.63	57107.6	49351.8	316.63	476.185	63219.7	52157.9	476.185	198.193	51299.1	46583.2	198.193	0.0055444	0.0038635	0.0075322	0.86419	0.908069	0.825025	68.9804
136	Paraguay	2017	Male	Age-standardized	261.938	56629.9	52991.4	261.938	408.645	63018.1	55956.1	408.645	156.01	50293.9	50055.6	156.01	0.0046254	0.003102	0.0064846	0.935749	0.995263	0.887937	71.2096
137	North Africa and Middle East	2017	Male	Age-standardized	260.541	55167.5	49914	260.541	399.878	60862.2	52718.8	399.878	160.195	49882.4	47301.6	160.195	0.0047227	0.0032114	0.0065702	0.904771	0.948262	0.8662	72.3332
139	Algeria	2017	Male	Age-standardized	240.073	55676.1	48942.6	240.073	369.077	62109	52236.5	369.077	147.269	49964	46090	147.269	0.0043119	0.0029475	0.0059424	0.879059	0.922463	0.841046	76.6815
140	Bahrain	2017	Male	Age-standardized	247.043	55475.6	46127.8	247.043	378.416	61693.9	49098.3	378.416	151.536	49000.7	43138.5	151.536	0.0044532	0.0030925	0.0061338	0.831498	0.880364	0.795837	78.463
141	Egypt	2017	Male	Age-standardized	282.815	53804.4	48327.8	282.815	434.135	60445.4	51438.1	434.135	172.807	48023.4	45427.7	172.807	0.0052563	0.0035984	0.0071823	0.898212	0.94595	0.850985	69.006
142	Iran	2017	Male	Age-standardized	210.06	55717.5	50662	210.06	326.315	61134.9	53629.1	326.315	125.588	50412.2	47811.3	125.588	0.0037701	0.0024912	0.0053376	0.909266	0.948407	0.877226	78.6921
143	Iraq	2017	Male	Age-standardized	268.967	57992.8	51089.6	268.967	413.84	63378.8	54098.4	413.84	164.499	52745.3	48157.9	164.499	0.0046379	0.0031187	0.0065296	0.880965	0.913026	0.853572	74.3053
144	Jordan	2017	Male	Age-standardized	283.576	53384.6	51213.3	283.576	436.082	59264.8	54592.3	436.082	172.154	47678.5	48389	172.154	0.005312	0.0036107	0.0073582	0.959329	1.0149	0.921159	65.0691
145	Kuwait	2017	Male	Age-standardized	284.456	54557.9	45705.2	284.456	442.402	60916.1	48819.2	442.402	173.416	48666.9	42762.1	173.416	0.0052138	0.0035633	0.0072625	0.837736	0.87867	0.801416	72.8146
146	Lebanon	2017	Male	Age-standardized	257.452	55094.2	49180.6	257.452	396.009	61003.2	52369.8	396.009	157.964	49021.3	46066.2	157.964	0.0046729	0.0032224	0.0064916	0.892663	0.939717	0.858476	73.3825
147	Libya	2017	Male	Age-standardized	246.016	55508.8	49891.9	246.016	377.18	61454.7	53066.8	377.18	150.681	49558.9	47017.1	150.681	0.004432	0.0030404	0.0061375	0.898812	0.948712	0.863511	74.6995
148	Morocco	2017	Male	Age-standardized	306.775	54078.9	47208.7	306.775	475.076	60533.1	50246.8	475.076	185.613	47429.1	44284.9	185.613	0.0056727	0.0039135	0.0078482	0.872959	0.933706	0.830071	67.5795
149	Palestine	2017	Male	Age-standardized	267.87	58675.3	49108.2	267.871	413.433	64882.2	52037.1	413.433	164.855	52249.3	46593.1	164.855	0.0045653	0.0031552	0.0063721	0.836948	0.891745	0.802023	77.3673
150	Oman	2017	Male	Age-standardized	252.942	54890.9	47735.6	252.942	389.813	61152.7	50854.5	389.813	153.872	49040.8	44796.3	153.872	0.0046081	0.0031376	0.0063744	0.869645	0.913451	0.831599	75.1705
151	Qatar	2017	Male	Age-standardized	242.138	53616.9	44868.2	242.138	370.181	59664.5	48132.6	370.181	149.226	47357.5	42075.9	149.226	0.0045161	0.003151	0.0062044	0.83683	0.888473	0.806721	77.7161
152	Saudi Arabia	2017	Male	Age-standardized	242.532	53521	51210.5	242.532	369.083	59746.6	54096	369.083	150.381	48066.9	48319.4	150.381	0.0045315	0.0031286	0.0061775	0.95683	1.00525	0.905424	70.6376
153	Syria	2017	Male	Age-standardized	269.604	57150.2	52553.3	269.604	412.772	62953.8	55607.2	412.772	163.072	51516.2	49627.9	163.072	0.0047175	0.0031655	0.0065567	0.919564	0.963344	0.883301	71.5105
154	Tunisia	2017	Male	Age-standardized	258.331	54994.1	51500.8	258.331	393.393	61037.6	54627.6	393.393	159.38	49413	48449	159.38	0.0046974	0.0032255	0.0064451	0.93648	0.980493	0.894984	70.6669
155	Turkey	2017	Male	Age-standardized	274.611	55923.3	49081	274.611	414.069	62115.3	52097.8	414.069	170.785	49874.4	46104.3	170.785	0.0049105	0.0034243	0.0066661	0.87765	0.92441	0.838727	72.6039
156	United Arab Emirates	2017	Male	Age-standardized	234.582	55462.4	46595.1	234.582	370.099	61855.9	49777.4	370.099	141.076	49052.5	43791	141.076	0.0042296	0.002876	0.0059833	0.84012	0.892737	0.804732	79.516
157	Yemen	2017	Male	Age-standardized	258.569	54803.6	53400.5	258.569	395.94	60799.6	56556.9	395.94	158.14	49033.9	50555.8	158.14	0.0047181	0.0032251	0.0065122	0.974398	1.03104	0.930219	68.3205
158	South Asia	2017	Male	Age-standardized	202.174	46740.4	46772.1	202.174	335.019	52491.4	49894	335.019	112.728	41223.7	43924.2	112.728	0.0043255	0.0027346	0.0063823	1.00068	1.06551	0.950517	69.5224
160	Afghanistan	2017	Male	Age-standardized	304.31	55984.5	57576.1	304.31	472.006	61403	60778	472.006	185.1	50037.6	54716	185.1	0.0054356	0.0036992	0.007687	1.02843	1.0935	0.989821	60.1954
161	Bangladesh	2017	Male	Age-standardized	175.538	49408.8	47060.7	175.538	302.418	55318.6	50670.9	302.418	93.2431	43317.7	43991.9	93.2431	0.0035528	0.0021525	0.0054668	0.952476	1.01556	0.915983	77.6922
162	Bhutan	2017	Male	Age-standardized	170.102	46273.5	42362.3	170.102	289.593	52439.2	45442.4	289.593	94.1983	40027.7	39243.6	94.1983	0.003676	0.0023533	0.0055224	0.915476	0.980412	0.866574	78.9852
163	India	2017	Male	Age-standardized	206.221	45937.2	47255.6	206.221	338.699	51837.4	50403.9	338.699	115.661	40491.2	44349.4	115.661	0.0044892	0.0028564	0.0065339	1.0287	1.09529	0.972347	66.7565
164	Nepal	2017	Male	Age-standardized	164.105	44955.2	44690.6	164.105	280.598	51085.6	47946.8	280.598	90.2833	39305.2	41661.8	90.2833	0.0036504	0.002297	0.0054927	0.994116	1.05996	0.938558	74.5946
165	Pakistan	2017	Male	Age-standardized	203.276	48882.5	43562	203.276	340.536	55546.1	46859.9	340.536	113.995	42625.6	40584.5	113.995	0.0041585	0.0026743	0.0061307	0.891157	0.952116	0.843622	77.0453
167	Central Sub-Saharan Africa	2017	Male	Age-standardized	213.856	45983.8	46496.8	213.856	335.537	52564.8	49393.1	335.537	128.76	40046.6	43541.6	128.76	0.0046507	0.0032153	0.0063833	1.01116	1.08727	0.93966	66.6536
168	Angola	2017	Male	Age-standardized	211.352	45641.1	42348.4	211.352	332.668	52835.8	45557.1	332.668	128.254	39588.5	38956	128.254	0.0046307	0.0032397	0.0062963	0.927857	0.984022	0.862239	71.6313
169	Central African Republic	2017	Male	Age-standardized	227.411	46747	49563.1	227.411	359.168	53106.7	52644.2	359.168	137.239	40635	46497.3	137.239	0.0048647	0.0033774	0.0067632	1.06024	1.14427	0.991291	62.3147
170	Congo	2017	Male	Age-standardized	222.322	45255.7	43137.3	222.322	351.454	52004.2	46484.2	351.454	133.921	38884.8	40050.1	133.921	0.0049126	0.003444	0.0067582	0.95319	1.02997	0.893855	68.2011
171	Democratic Republic of the Congo	2017	Male	Age-standardized	213.288	46172.5	48190.2	213.288	334.843	52873.5	51168.7	334.843	128.419	40014.9	45180.6	128.419	0.0046194	0.0032093	0.0063329	1.0437	1.12909	0.967757	64.9805
172	Equatorial Guinea	2017	Male	Age-standardized	202.003	43502.4	37128.7	202.003	313.529	50795.8	40233.2	313.529	123.468	36929.3	34106.4	123.468	0.0046435	0.0033434	0.0061723	0.853487	0.92356	0.792057	75.8631
173	Gabon	2017	Male	Age-standardized	214.356	44681.6	39956.2	214.356	334.228	51336.9	42906.9	334.228	128.573	38258.1	36916.4	128.573	0.0047974	0.0033607	0.0065105	0.894244	0.96493	0.83579	72.4256
174	Eastern Sub-Saharan Africa	2017	Male	Age-standardized	156.046	47738	46349	156.046	252.776	53567.4	49236.4	252.776	87.4729	42276.3	43625.1	87.4729	0.0032688	0.0020691	0.0047189	0.970903	1.0319	0.919148	78.5951
175	Burundi	2017	Male	Age-standardized	157.045	48563	49736.5	157.045	252.654	55231	52768.4	252.654	89.067	42551.4	46748.8	89.067	0.0032338	0.0020932	0.0045745	1.02416	1.09864	0.955413	75.7439
176	Comoros	2017	Male	Age-standardized	160.595	48741.7	47847.2	160.595	257.129	54940.9	50948.8	257.129	93.0782	43088	44830.9	93.0782	0.0032948	0.0021602	0.0046801	0.981649	1.04045	0.927338	77.7899
177	Djibouti	2017	Male	Age-standardized	156.283	47424.4	44826.6	156.283	252.375	53915.5	48203.4	252.375	88.6296	41344	41684.3	88.6296	0.0032954	0.0021437	0.0046809	0.945222	1.00823	0.894053	79.902
178	Eritrea	2017	Male	Age-standardized	141.038	48632.2	48789.2	141.038	223.699	54840.3	52027.7	223.699	81.4653	42601.1	45394.3	81.4653	0.0029001	0.0019123	0.0040791	1.00323	1.06557	0.948712	79.2793
179	Ethiopia	2017	Male	Age-standardized	151.072	51482.9	46891.3	151.072	244.502	57475.4	49891.8	244.502	84.2898	45726.2	44020.5	84.2898	0.0029344	0.0018434	0.004254	0.910814	0.962698	0.868056	84.4095
180	Kenya	2017	Male	Age-standardized	176.104	40708.4	41202.1	176.104	310.329	46696.2	44444	310.329	92.1168	35288.7	38219.6	92.1169	0.004326	0.0026104	0.0066457	1.01213	1.08306	0.95177	68.8535
181	Madagascar	2017	Male	Age-standardized	132.879	49164.2	56894.9	132.879	205.879	54646.2	59942.1	205.879	78.9726	44080.4	53910.4	78.9726	0.0027028	0.0017916	0.0037675	1.15724	1.223	1.09691	71.7035
182	Malawi	2017	Male	Age-standardized	182.646	48700	49538.3	182.646	287.346	55177.1	52663.6	287.346	107.507	42585.9	46189	107.507	0.0037504	0.0025245	0.0052077	1.01721	1.08461	0.954447	72.5579
183	Mauritius	2017	Male	Age-standardized	188.028	51331.9	42038.1	188.028	290.27	58034.1	45147.1	290.27	115.111	45476.1	38855.4	115.111	0.003663	0.0025312	0.0050017	0.818947	0.854413	0.777941	84.6834
184	Mozambique	2017	Male	Age-standardized	159.036	49122.9	48173.9	159.036	255.869	54980.2	51334.7	255.87	90.2325	43346.7	45146.4	90.2325	0.0032375	0.0020816	0.0046538	0.98068	1.04152	0.933693	78.2445
185	Rwanda	2017	Male	Age-standardized	140.733	50498.9	47488.6	140.733	224.974	56891.5	50580.6	224.974	81.7479	44460.4	44294	81.7479	0.0027868	0.0018387	0.0039544	0.940387	0.996257	0.889072	83.717
186	Seychelles	2017	Male	Age-standardized	170.016	50911.3	41445.6	170.016	258.302	57501.7	44736.1	258.302	103.422	44706.7	38299.5	103.422	0.0033395	0.0023133	0.0044921	0.814075	0.856683	0.777997	87.2147
187	Somalia	2017	Male	Age-standardized	165.142	48537	51264.6	165.142	267.769	54309.3	54464.4	267.769	93.8266	42595.1	48026.2	93.8266	0.0034024	0.0022028	0.0049304	1.05619	1.1275	1.00286	72.7118
189	Tanzania	2017	Male	Age-standardized	155.566	42062.7	45639.1	155.566	249.609	48276.3	49027.2	249.609	88.9274	36625.5	42446	88.9274	0.0036984	0.002428	0.0051704	1.08502	1.15892	1.01555	68.9798
190	Uganda	2017	Male	Age-standardized	145.708	49948	39591.2	145.708	232.729	56641.2	42609.7	232.729	83.0891	43707.4	36412.1	83.0891	0.0029172	0.001901	0.0041088	0.792648	0.833086	0.752273	91.3938
191	Zambia	2017	Male	Age-standardized	159.056	49421.8	44952.7	159.056	255.053	55926.9	48177.7	255.053	92.9793	43270.2	41705.6	92.9793	0.0032183	0.0021488	0.0045605	0.909572	0.963843	0.861441	82.5087
192	Southern Sub-Saharan Africa	2017	Male	Age-standardized	212.523	46865.8	38578.2	212.523	314.673	53247.6	41357.6	314.673	134.807	40807.2	35680.9	134.807	0.0045347	0.0033035	0.0059096	0.823164	0.874378	0.776705	78.3805
193	Botswana	2017	Male	Age-standardized	257.957	45748.2	40966.3	257.957	377.814	52493.8	44006.1	377.814	163.591	39528	37942.1	163.591	0.0056386	0.0041386	0.0071973	0.895473	0.959879	0.838311	66.5084
194	Lesotho	2017	Male	Age-standardized	251.5	47029.8	46020.7	251.5	371.376	53693.9	49292.8	371.376	160.78	41041.9	42854.6	160.78	0.0053477	0.0039174	0.0069165	0.978543	1.04417	0.918034	63.7047
195	Namibia	2017	Male	Age-standardized	274.407	46684.7	41866.8	274.407	395.442	53190.6	45020	395.442	176.308	40576.4	38795.1	176.308	0.0058779	0.0043451	0.0074344	0.896799	0.956099	0.84639	64.769
196	South Africa	2017	Male	Age-standardized	212.661	47262.9	38224.1	212.661	317.435	53551.3	40963.9	317.435	135.348	41302	35429.2	135.348	0.0044995	0.003277	0.0059277	0.808755	0.857807	0.764947	79.4621
197	Swaziland	2017	Male	Age-standardized	244.345	44207.6	51434.7	244.345	364.456	50079.1	54633.5	364.456	154.011	38774.9	48314.5	154.011	0.0055272	0.0039719	0.0072776	1.16348	1.24602	1.09094	51.7133
198	Zimbabwe	2017	Male	Age-standardized	178.999	45753.2	36880.3	178.999	264	52591.9	39994	264	112.939	39354.6	33905	112.939	0.0039123	0.0028698	0.0050198	0.80607	0.861525	0.76046	83.6991
199	Western Sub-Saharan Africa	2017	Male	Age-standardized	181.337	34009.1	33544	181.337	290.814	39584.5	36001.1	290.814	105.625	29492.2	31201.6	105.625	0.005332	0.0035815	0.0073467	0.986324	1.05796	0.909475	63.3614
200	Benin	2017	Male	Age-standardized	225.823	41444.7	44343.9	225.823	374.375	48309	47619.5	374.375	127.343	35470.2	41249.4	127.343	0.0054488	0.0035901	0.0077496	1.06995	1.16293	0.985727	57.6917
201	Burkina Faso	2017	Male	Age-standardized	200.942	40821.5	46571.1	200.942	345.661	46884.8	49962.5	345.661	107.976	35217.5	43233.2	107.976	0.0049225	0.003066	0.0073726	1.14085	1.22761	1.06564	57.2308
202	Cameroon	2017	Male	Age-standardized	222.791	37901.2	41745.3	222.791	369.339	44393.8	45138.8	369.339	125.237	31710.5	38622.5	125.237	0.0058782	0.0039494	0.0083196	1.10143	1.21797	1.01678	52.8792
203	Cape Verde	2017	Male	Age-standardized	241.094	37897.4	41487.4	241.094	394.952	44956.3	44703.7	394.952	136.548	31856	38282.4	136.548	0.0063618	0.0042864	0.0087852	1.09473	1.20173	0.994382	49.908
204	Chad	2017	Male	Age-standardized	242.909	40214.8	43983.1	242.909	395.107	46987.7	47178	395.107	140.011	34008.7	40795.6	140.011	0.0060403	0.0041169	0.0084087	1.0937	1.19956	1.00405	52.2014
205	Cote d'Ivoire	2017	Male	Age-standardized	274.994	39802.3	44569	274.994	448.717	46682.4	47855.3	448.717	160.262	33754.1	41450.3	160.262	0.006909	0.0047479	0.0096121	1.11976	1.22801	1.02513	44.6509
206	The Gambia	2017	Male	Age-standardized	315.039	38617.1	51238.8	315.039	549.169	45317.7	54338.7	549.169	168.982	32519.6	48368.2	168.982	0.008158	0.0051963	0.0121182	1.32684	1.48736	1.19906	23.941
207	Ghana	2017	Male	Age-standardized	244.748	36792.6	38604	244.748	401.19	43408.9	41580	401.19	139.889	30512.7	35352	139.889	0.0066521	0.0045846	0.0092421	1.04923	1.1586	0.957867	50.5334
208	Guinea	2017	Male	Age-standardized	235.004	39481.3	44807.6	235.004	390.278	46195	48154.3	390.278	131.439	33495.3	41564.8	131.439	0.0059523	0.0039241	0.0084485	1.13491	1.24091	1.04241	50.4193
209	Guinea-Bissau	2017	Male	Age-standardized	260.644	40552.1	48804.9	260.644	437.308	46770.3	51887	437.308	146.305	34471.5	45762.7	146.305	0.0064274	0.0042442	0.0093501	1.20351	1.32755	1.1094	43.1323
210	Liberia	2017	Male	Age-standardized	251.826	39384.2	47190.3	251.826	418.978	45899.9	50504.6	418.978	141.732	33185.3	44120.3	141.732	0.0063941	0.0042709	0.0091281	1.1982	1.32951	1.10032	43.6721
211	Mali	2017	Male	Age-standardized	211.124	39702.2	43561.1	211.124	357.422	46163.1	47092.2	357.422	116.594	33697.5	40267.3	116.594	0.0053177	0.00346	0.0077426	1.09719	1.19496	1.02013	57.0202
212	Mauritania	2017	Male	Age-standardized	256.089	37205.6	42274.4	256.089	418.675	44244.1	45442.8	418.675	146.959	31022	39143.5	146.959	0.0068831	0.0047373	0.0094628	1.13624	1.2618	1.02709	43.8737
213	Niger	2017	Male	Age-standardized	171.784	41022.1	45776.5	171.784	263.816	47442.8	49124.5	263.816	102.971	34953	42672.6	102.971	0.0041876	0.002946	0.0055607	1.1159	1.22086	1.03545	63.7868
214	Nigeria	2017	Male	Age-standardized	115.592	28000.5	21302.4	115.592	174.111	33480.5	23538.7	174.111	70.8151	23815	19398.1	70.8151	0.0041282	0.0029736	0.0052004	0.760785	0.814533	0.703057	84.8293
215	Sao Tome and Principe	2017	Male	Age-standardized	228.252	38335.8	42260.9	228.252	380.431	44852.8	45460.1	380.431	128.093	31998	38879.4	128.093	0.005954	0.0040031	0.0084818	1.10239	1.21506	1.01354	52.2964
216	Senegal	2017	Male	Age-standardized	272.684	39188	45388.4	272.684	446.847	45807.9	48495.2	446.847	156.976	33249.5	42307.6	156.976	0.0069584	0.0047212	0.0097548	1.15822	1.27243	1.05867	42.0735
217	Sierra Leone	2017	Male	Age-standardized	323.813	41324.3	56346.2	323.813	566.222	47706.5	59334.6	566.222	173.667	35647.1	53492.3	173.667	0.0078359	0.0048718	0.0118689	1.36351	1.50061	1.24374	24.0495
218	Togo	2017	Male	Age-standardized	251.662	40247.2	46258	251.662	423.614	47149.3	49479.6	423.614	141.793	34043.9	43097.7	141.793	0.0062529	0.004165	0.0089845	1.14935	1.26594	1.04942	47.4915
239	East Asia & Pacific - WB	2017	Male	Age-standardized	172.585	50513.6	40749.9	172.585	273.195	56202.8	43413.1	273.195	101.203	45087	38125	101.203	0.0034166	0.0022446	0.0048609	0.806712	0.845586	0.772436	87.1063
240	Europe & Central Asia - WB	2017	Male	Age-standardized	222.995	49205.2	48586.3	222.996	342.049	54844.3	51404.1	342.05	137.265	44230.9	45974.4	137.265	0.004532	0.0031034	0.0062367	0.987424	1.03942	0.937273	68.8574
241	Latin America & Caribbean - WB	2017	Male	Age-standardized	282.564	49905.3	48292.9	282.564	435.138	55831.2	51042.7	435.138	172.599	44371	45597.9	172.599	0.005662	0.0038899	0.0077938	0.967691	1.02765	0.914234	62.1507
242	Sub-Saharan Africa - WB	2017	Male	Age-standardized	182.949	42079.5	40692.1	182.949	288.728	47596.6	43310.1	288.728	107.975	37180.7	38153.6	107.975	0.0043477	0.0029041	0.0060661	0.967029	1.02617	0.909941	71.3225
243	Middle East & North Africa - WB	2017	Male	Age-standardized	253.288	54865.3	49638.7	253.288	390.486	60544.1	52424.8	390.486	154.722	49431.3	47012.2	154.722	0.0046165	0.00313	0.0064496	0.904738	0.951063	0.865894	73.073
244	South Asia - WB	2017	Male	Age-standardized	202.551	46963.6	46867.1	202.551	334.693	52677.2	49975.4	334.693	113.222	41474.6	44039.3	113.222	0.0043129	0.0027299	0.0063537	0.997945	1.06184	0.94871	69.7681
298	American Samoa	2017	Male	Age-standardized	175.087	49386.6	47737.1	175.087	260.925	55675.4	51263.1	260.925	110.116	43423	44342.4	110.116	0.0035452	0.0025359	0.0046865	0.9666	1.02117	0.920749	76.924
305	Bermuda	2017	Male	Age-standardized	209.395	51987.9	42577.5	209.395	335.118	58730.8	45671.1	335.118	122.143	45876.3	39660	122.143	0.0040278	0.0026624	0.005706	0.818989	0.864498	0.777635	82.146
349	Greenland	2017	Male	Age-standardized	180.697	44897.4	35334.2	180.697	273.636	51627	38265.3	273.636	112.896	38725.9	32595.9	112.896	0.0040247	0.0029152	0.0053002	0.786998	0.841708	0.741187	84.026
351	Guam	2017	Male	Age-standardized	184.961	49723.7	44234.3	184.961	274.102	56162.1	47817.9	274.102	116.799	43636.2	40773.1	116.799	0.0037198	0.0026767	0.0048806	0.889601	0.934386	0.851427	80.1841
376	Northern Mariana Islands	2017	Male	Age-standardized	175.715	49477.4	46473	175.715	261.823	55241	49900.5	261.823	110.924	43771.2	42945.4	110.924	0.0035514	0.0025342	0.0047397	0.939276	0.981133	0.903324	78.4683
385	Puerto Rico	2017	Male	Age-standardized	237.407	51889.3	47153.6	237.407	380.258	58495.7	50134.7	380.258	137.174	45765.3	44150.4	137.174	0.0045753	0.0029973	0.0065006	0.908734	0.964714	0.857067	73.1277
422	Virgin Islands, U.S.	2017	Male	Age-standardized	218.052	51424.1	44035.9	218.052	359.574	58061.4	47085.2	359.574	124.442	44817.5	40830.5	124.442	0.0042403	0.0027766	0.006193	0.856328	0.91104	0.810956	78.5001
435	South Sudan	2017	Male	Age-standardized	150.652	48948.3	45582.8	150.652	240.204	55125.6	48904.6	240.204	86.9395	42944.6	42527.3	86.9395	0.0030778	0.0020245	0.0043574	0.931245	0.990285	0.887147	82.2264
522	Sudan	2017	Male	Age-standardized	262.86	54711.3	50299	262.86	403.671	60545.2	53345.7	403.671	160.278	49137.4	47436.9	160.278	0.0048045	0.0032618	0.0066673	0.919351	0.965393	0.881089	70.9181
44559	Africa	2017	Male	Age-standardized	205.23	44082.2	42141.4	205.23	320.437	49532.1	44814.1	320.437	122.036	39098.7	39609.9	122.036	0.0046556	0.0031212	0.0064693	0.955972	1.01307	0.904748	69.8252
44560	America	2017	Male	Age-standardized	240.943	49002.7	42909.3	240.943	368.275	55093.9	45558.1	368.275	148.151	43217.9	40344.5	148.151	0.0049169	0.003428	0.0066845	0.875651	0.933512	0.826917	72.6753
44561	Asia	2017	Male	Age-standardized	187.699	49255.3	43823.4	187.699	301.108	54858.8	46710.7	301.108	107.649	43869.3	41152.7	107.649	0.0038107	0.0024539	0.0054888	0.88972	0.938075	0.851472	79.5452
44562	Europe	2017	Male	Age-standardized	219.919	48820.1	47808.1	219.919	337.66	54503.3	50628.9	337.66	134.991	43784.6	45214.4	134.991	0.0045047	0.0030831	0.0061952	0.979269	1.03266	0.928914	69.5206
44563	African Region	2017	Male	Age-standardized	184.207	42047.7	40541.9	184.207	289.872	47557.7	43151	289.872	108.96	37181.1	37996.8	108.96	0.0043809	0.0029305	0.0060952	0.964188	1.02194	0.90734	71.2569
44564	Region of the Americas	2017	Male	Age-standardized	240.94	49002.9	42909.2	240.94	368.272	55094.2	45558.1	368.272	148.149	43218.1	40344.4	148.149	0.0049169	0.0034279	0.0066844	0.875647	0.933507	0.826913	72.6761
44565	South-East Asia Region	2017	Male	Age-standardized	198.611	47402.8	47241.2	198.611	324.495	53253.3	50275.6	324.495	111.572	42134.4	44398	111.572	0.0041899	0.002648	0.0060934	0.996591	1.05372	0.944083	70.7021
44566	European Region	2017	Male	Age-standardized	222.956	49154.6	48580.4	222.956	342.051	54796.7	51396.8	342.051	137.209	44179.4	45983	137.209	0.0045358	0.0031057	0.0062422	0.988318	1.04082	0.937954	68.7786
44567	Eastern Mediterranean Region	2017	Male	Age-standardized	242.245	53096.3	48336.7	242.245	377.668	58813	51195.9	377.668	145.406	47593.2	45580.6	145.406	0.0045624	0.0030552	0.0064215	0.910359	0.957712	0.870486	73.123
44568	Western Pacific Region	2017	Male	Age-standardized	170.123	50419.5	39362.1	170.123	269.357	56096.1	42092.6	269.357	100.078	45032.1	36754.5	100.078	0.0033741	0.0022224	0.0048017	0.780693	0.816184	0.750366	88.9129
44575	World Bank High Income	2017	Male	Age-standardized	198.427	46142	40362.7	198.427	305.895	52071.3	42901.4	305.895	121.188	40569.9	37939.4	121.188	0.0043004	0.0029872	0.0058745	0.874751	0.935163	0.823898	77.0123
44576	World Bank Upper Middle Income	2017	Male	Age-standardized	202.755	51616.3	42397.5	202.755	315.549	57339.7	45110.4	315.549	119.957	46099.3	39799.6	119.957	0.0039281	0.0026021	0.0055032	0.821397	0.863344	0.786721	82.6986
44577	World Bank Lower Middle Income	2017	Male	Age-standardized	205.433	46897.7	45697.2	205.433	327.54	52391.9	48597.6	327.54	119.027	41831.3	43017.9	119.027	0.0043804	0.0028454	0.0062517	0.974402	1.02837	0.927579	70.6667
44578	World Bank Low Income	2017	Male	Age-standardized	185.632	46954.4	46968.6	185.632	296.418	52896.5	49819.9	296.418	107.445	41566.9	44257.4	107.445	0.0039535	0.0025849	0.0056037	1.0003	1.06473	0.941837	72.1294
44634	High-middle SDI	2017	Male	Age-standardized	202.842	51894.2	43083.6	202.842	314.256	57579.1	45750.8	314.256	121.447	46492.1	40544.3	121.447	0.0039088	0.0026122	0.0054578	0.830221	0.872069	0.794573	82.3204
44635	High SDI	2017	Male	Age-standardized	194.345	45798.8	39317.3	194.345	299.664	51736.8	41886.8	299.664	118.474	40196.8	36902.6	118.474	0.0042435	0.0029473	0.0057921	0.858479	0.918049	0.809614	78.353
44636	Low-middle SDI	2017	Male	Age-standardized	210.045	46323.3	43459.1	210.045	332.061	51798	46249.5	332.061	122.591	41186.4	40876.3	122.591	0.0045343	0.0029765	0.0064107	0.93817	0.992473	0.892882	71.7021
44637	Low SDI	2017	Male	Age-standardized	189.707	46975.7	47413.3	189.707	310.848	52779.9	50427.8	310.848	106.755	41662.4	44620.5	106.755	0.0040384	0.0025624	0.0058895	1.00932	1.071	0.955436	71.0152
44638	North America	2017	Male	Age-standardized	190.366	47609.7	33690.2	190.366	286.178	54334.6	36346.3	286.178	119.313	40857.3	31082.4	119.313	0.0039985	0.0029202	0.005267	0.707633	0.760755	0.668935	88.8186
44639	Middle SDI	2017	Male	Age-standardized	207.397	50091.7	44968.9	207.397	325.465	55890.8	47722.3	325.465	121.444	44682.6	42299.4	121.444	0.0041403	0.0027179	0.0058232	0.897732	0.946664	0.853849	76.7892

## Sheet: deciduous teeth
location_id	location_name	year	sex_name	age_name	val_DALYs	val_Incidence	val_Prevalence	val_YLDs	upper_DALYs	upper_Incidence	upper_Prevalence	upper_YLDs	lower_DALYs	lower_Incidence	lower_Prevalence	lower_YLDs	DALtoINC	lower_DALtoINC	upper_DALtoINC	PERtoINC	lower_PERtoINC	upper_PERtoINC	pca_score
1	Global	1990	Both	1 to 4	12.1743	63138.7	46603.9	12.1743	24.3085	83817.4	58481.4	24.3085	4.97448	41661.5	35259.8	4.97448	0.0001928	0.0001194	0.00029	0.73812	0.846341	0.697724	62.5475
1	Global	2017	Both	1 to 4	10.8618	58444.9	41760.7	10.8618	21.9846	78887.3	52561.3	21.9846	4.40965	37443.1	31441.9	4.40965	0.0001858	0.0001178	0.0002787	0.714532	0.839725	0.666283	65.4106
5	East Asia	1990	Both	1 to 4	13.3039	68067.4	53903.6	13.3039	26.2903	86546.4	67853.4	26.2903	5.37022	48032.4	40953.9	5.37022	0.0001955	0.0001118	0.0003038	0.791915	0.85263	0.784012	58.1144
5	East Asia	2017	Both	1 to 4	12.2753	66148.1	49182.8	12.2753	24.7521	85960.1	62397.8	24.7521	4.94818	43883.2	36806.1	4.94818	0.0001856	0.0001128	0.0002879	0.743526	0.838728	0.725892	63.2885
6	China	1990	Both	1 to 4	13.2834	68074.6	54096.6	13.2834	26.1773	86470.7	68085.2	26.1773	5.36129	48124.4	41045.9	5.36129	0.0001951	0.0001114	0.0003027	0.794667	0.852911	0.787378	57.9597
6	China	2017	Both	1 to 4	12.2179	66110.3	49222.2	12.2179	24.5953	85898.9	62450.6	24.5953	4.92242	43799.1	36825.3	4.92242	0.0001848	0.0001124	0.0002863	0.744547	0.840778	0.727025	63.3327
7	North Korea	1990	Both	1 to 4	11.2097	67765.6	48006.5	11.2097	23.4019	88948.2	63379.4	23.4019	4.52599	43048.1	35262.5	4.52599	0.0001654	0.0001051	0.0002631	0.70842	0.819141	0.712543	69.0946
7	North Korea	2017	Both	1 to 4	11.9758	66812.9	51077.1	11.9758	25.1566	86400	66193.2	25.1566	4.59228	44937.4	37536.1	4.59228	0.0001792	0.0001022	0.0002912	0.764479	0.835298	0.766125	62.7238
8	Taiwan	1990	Both	1 to 4	17.638	67879.6	45919.6	17.638	36.49	90023.1	60130.8	36.49	7.30926	42326.4	33657.2	7.30926	0.0002598	0.0001727	0.0004053	0.676485	0.795182	0.667949	56.5608
8	Taiwan	2017	Both	1 to 4	16.8608	68057.4	43867	16.8608	34.8267	89891.4	55759.7	34.8267	7.12461	45692.1	34867.3	7.12461	0.0002477	0.0001559	0.0003874	0.644559	0.763093	0.620301	60.8565
9	Southeast Asia	1990	Both	1 to 4	13.5954	68670.3	52719.8	13.5954	27.0924	87544.9	66226.2	27.0924	5.5853	47486.5	40473.1	5.5853	0.000198	0.0001176	0.0003095	0.767724	0.852306	0.756483	59.5213
9	Southeast Asia	2017	Both	1 to 4	13.565	67790.8	50509.4	13.565	27.0602	86784.8	64259.3	27.0602	5.56643	46595	38314.9	5.56643	0.0002001	0.0001195	0.0003118	0.745078	0.822297	0.740445	60.8774
10	Cambodia	1990	Both	1 to 4	12.7333	67871.5	55027.5	12.7333	25.3651	86061.2	69878	25.3651	5.05144	46697.6	40037.8	5.05144	0.0001876	0.0001082	0.0002947	0.810759	0.857385	0.811957	57.9462
10	Cambodia	2017	Both	1 to 4	12.2029	66700.6	52337.5	12.2029	24.6548	86560.8	67947.4	24.6548	4.76849	43974.7	38117.9	4.76849	0.0001829	0.0001084	0.0002848	0.784663	0.866814	0.784968	60.6311
11	Indonesia	1990	Both	1 to 4	12.8008	68951.1	55087.7	12.8008	25.5951	86868.4	68359.8	25.5951	5.17688	48673	42009.3	5.17688	0.0001857	0.0001064	0.0002946	0.798938	0.863093	0.786935	59.1384
11	Indonesia	2017	Both	1 to 4	12.4537	67322	53146.2	12.4537	25.0928	86180	67064	25.0928	5.0024	46490	40554.1	5.0024	0.000185	0.0001076	0.0002912	0.789434	0.87232	0.778185	59.9529
12	Laos	1990	Both	1 to 4	12.507	67854.9	53828.5	12.507	25.3407	87426.5	68488.7	25.3407	5.02379	46018.8	39461.4	5.02379	0.0001843	0.0001092	0.0002899	0.793289	0.857507	0.783386	59.7705
12	Laos	2017	Both	1 to 4	11.8196	66453	50404.5	11.8196	24.3583	87160.2	65627.9	24.3583	4.52716	42872.7	36705.5	4.52716	0.0001779	0.0001056	0.0002795	0.758498	0.856152	0.752958	63.3885
13	Malaysia	1990	Both	1 to 4	10.6703	67568.5	45500.1	10.6703	22.0648	90733.4	59944.3	22.0648	4.2197	41492.9	34117	4.2197	0.0001579	0.0001017	0.0002432	0.673393	0.822239	0.660665	72.8952
13	Malaysia	2017	Both	1 to 4	9.96151	66417.2	42452.9	9.96151	20.1905	91169.7	54841.9	20.1905	3.97739	40382.1	31608.6	3.97739	0.00015	9.85e-05	0.0002215	0.639185	0.782736	0.601536	76.7036
14	Maldives	1990	Both	1 to 4	10.7667	67841.6	46596.9	10.7667	22.1394	90071.1	60985.6	22.1394	4.32273	42119.3	34747.7	4.32273	0.0001587	0.0001026	0.0002458	0.686848	0.824981	0.677083	71.7665
14	Maldives	2017	Both	1 to 4	10.181	66667.5	43553.3	10.181	20.5848	90340.8	55248.2	20.5848	3.99666	40209	32261.4	3.99666	0.0001527	9.94e-05	0.0002279	0.653292	0.802343	0.611553	75.2189
15	Myanmar	1990	Both	1 to 4	9.54535	67042.8	41154.3	9.54535	19.5635	91441.1	58133.1	19.5635	3.7623	38961.1	28033.6	3.7623	0.0001424	9.66e-05	0.0002139	0.613851	0.719528	0.635744	79.7973
15	Myanmar	2017	Both	1 to 4	9.22554	66156.2	39401.7	9.22554	19.3319	92767.2	56844.8	19.3319	3.57684	37539.2	26884.9	3.57684	0.0001395	9.53e-05	0.0002084	0.595586	0.716182	0.612768	81.6236
16	Philippines	1990	Both	1 to 4	21.6595	67374.9	56894.4	21.6595	44.4583	86316	70639.9	44.4583	9.1257	47388.9	43049.9	9.1257	0.0003215	0.0001926	0.0005151	0.844445	0.908437	0.818387	34.2797
16	Philippines	2017	Both	1 to 4	20.9286	66973.9	54560.2	20.9286	42.3701	84911.7	68654.2	42.3701	8.44036	46503.3	40690.5	8.44036	0.0003125	0.0001815	0.000499	0.814649	0.875002	0.808536	37.925
17	Sri Lanka	1990	Both	1 to 4	9.48499	66929.9	40672.5	9.48499	19.0529	91678.8	50864.9	19.0529	3.72903	39099.8	30962.4	3.72903	0.0001417	9.54e-05	0.0002078	0.607689	0.791883	0.554817	80.362
17	Sri Lanka	2017	Both	1 to 4	8.97562	66172.9	38317.6	8.97562	18.2714	92367.4	47571.3	18.2714	3.63856	37612.2	28448.6	3.63856	0.0001356	9.67e-05	0.0001978	0.579053	0.756367	0.515023	83.4605
18	Thailand	1990	Both	1 to 4	12.5981	73732.1	54098	12.5981	24.2927	91872.2	64423.6	24.2927	5.30543	51566.6	46075.2	5.30543	0.0001709	0.0001029	0.0002644	0.73371	0.893509	0.70123	66.3459
18	Thailand	2017	Both	1 to 4	10.7352	67450.3	45859.2	10.7352	21.55	88992.1	57829.7	21.55	4.45373	44263.7	37268.8	4.45373	0.0001592	0.0001006	0.0002422	0.679895	0.841971	0.649829	72.214
19	Timor-Leste	1990	Both	1 to 4	11.5098	68743.6	49819.3	11.5098	24.1383	89723.1	65659.9	24.1383	4.62846	44576.9	37263.2	4.62846	0.0001674	0.0001038	0.000269	0.724712	0.835932	0.731805	67.5601
19	Timor-Leste	2017	Both	1 to 4	10.9111	67246	46859.8	10.9111	22.1696	89219.8	62151.4	22.1696	4.29929	42189.9	35129.4	4.29929	0.0001623	0.0001019	0.0002485	0.696841	0.832649	0.69661	70.4588
20	Vietnam	1990	Both	1 to 4	12.1086	68103.9	52195.3	12.1086	24.5816	88047.8	68649.1	24.5816	4.7953	44903.1	37608.3	4.7953	0.0001778	0.0001068	0.0002792	0.766408	0.837543	0.77968	62.8087
20	Vietnam	2017	Both	1 to 4	11.8297	72603.6	50584.9	11.8297	23.7798	90878.1	66569.5	23.7798	4.78483	50979.6	40182.9	4.78483	0.0001629	9.39e-05	0.0002617	0.696727	0.788217	0.732514	70.36
21	Oceania	1990	Both	1 to 4	12.1099	68789.7	52082.1	12.1099	24.4939	88427.4	66889.7	24.4939	4.86436	46597.2	38123.7	4.86436	0.000176	0.0001044	0.000277	0.75712	0.818155	0.756436	63.7792
21	Oceania	2017	Both	1 to 4	11.9586	67834.5	51274.4	11.9586	24.3978	87555	66044.9	24.3978	4.8067	45446.8	37678.5	4.8067	0.0001763	0.0001058	0.0002787	0.755876	0.829069	0.754324	63.833
22	Fiji	1990	Both	1 to 4	11.694	68442.7	50043.4	11.694	24.6397	89220.8	65540.1	24.6397	4.56082	44836.7	36584.4	4.56082	0.0001709	0.0001017	0.0002762	0.731173	0.815949	0.734584	66.5361
22	Fiji	2017	Both	1 to 4	11.3682	67428.6	48567	11.3682	23.4775	89096.4	63626.4	23.4775	4.55701	43297.2	35827.2	4.55701	0.0001686	0.0001052	0.0002635	0.720273	0.827471	0.71413	67.7074
23	Kiribati	1990	Both	1 to 4	12.2095	68596.2	52507.4	12.2095	24.6468	88427	67167	24.6468	4.82473	46188	39404.8	4.82473	0.000178	0.0001045	0.0002787	0.765457	0.85314	0.759575	62.849
23	Kiribati	2017	Both	1 to 4	12.2928	67609.1	52606	12.2928	25.5406	86928.1	67585	25.5406	4.89039	45102.7	38940.7	4.89039	0.0001818	0.0001084	0.0002938	0.778091	0.863378	0.777481	61.3002
24	Marshall Islands	1990	Both	1 to 4	12.1115	68892.1	51882.6	12.1115	25.1998	88525.8	67100.5	25.1998	4.73953	47102.8	38677.9	4.73953	0.0001758	0.0001006	0.0002847	0.753099	0.821139	0.757977	64.1172
24	Marshall Islands	2017	Both	1 to 4	11.9268	67621	51075.4	11.9268	24.5332	87942.1	66116.9	24.5332	4.70166	45463.5	37726.7	4.70166	0.0001764	0.0001034	0.000279	0.755319	0.829823	0.751822	63.8609
25	Federated States of Micronesia	1990	Both	1 to 4	12.1205	68372.8	51972.7	12.1205	25.511	88250.6	67336.6	25.511	4.77421	45933.3	38228.9	4.77421	0.0001773	0.0001039	0.0002891	0.760137	0.832269	0.763016	63.3599
25	Federated States of Micronesia	2017	Both	1 to 4	11.975	67819.9	51182.2	11.975	24.4953	88099.6	66579.5	24.4953	4.80648	45071.2	37633.1	4.80648	0.0001766	0.0001066	0.000278	0.754678	0.83497	0.75573	63.8782
26	Papua New Guinea	1990	Both	1 to 4	12.2231	68871.6	52625.3	12.2231	24.4428	88658.2	67358	24.4428	4.79606	47026.2	38590.2	4.79606	0.0001775	0.000102	0.0002757	0.764108	0.820611	0.759749	63.0308
26	Papua New Guinea	2017	Both	1 to 4	12.0067	67865.9	51502.5	12.0067	24.3942	87560	66147.4	24.3942	4.85387	45517.8	37800.3	4.85387	0.0001769	0.0001066	0.0002786	0.758886	0.83045	0.755452	63.5091
27	Samoa	1990	Both	1 to 4	11.9519	68581.4	51178.3	11.9519	24.4943	88243.8	66025.9	24.4943	4.84399	45658.4	38078.8	4.84399	0.0001743	0.0001061	0.0002776	0.746243	0.833993	0.748221	64.871
27	Samoa	2017	Both	1 to 4	11.6373	67405.6	49825.2	11.6373	23.4354	88024.7	64917.7	23.4354	4.61709	44205	36874.8	4.61709	0.0001726	0.0001044	0.0002662	0.739184	0.834177	0.737494	65.6554
28	Solomon Islands	1990	Both	1 to 4	12.3508	68790.3	53223.7	12.3508	25.3746	87928.8	68334.6	25.3746	4.94763	47448.1	39576.7	4.94763	0.0001795	0.0001043	0.0002886	0.773709	0.834106	0.777158	61.9875
28	Solomon Islands	2017	Both	1 to 4	12.2523	68063.8	52592	12.2523	24.8031	87636.3	67361.4	24.8031	4.90866	46116.2	39304.3	4.90866	0.00018	0.0001064	0.000283	0.772686	0.852288	0.768647	61.9897
29	Tonga	1990	Both	1 to 4	11.949	68528.2	51155.7	11.949	24.3251	88902	66117.7	24.3251	4.85325	45698	37596.2	4.85325	0.0001744	0.0001062	0.0002736	0.746491	0.822711	0.743715	64.8378
29	Tonga	2017	Both	1 to 4	11.7036	67700.5	50005.6	11.7036	24.6467	87903.7	64955.6	24.6467	4.61354	43984.2	37184.9	4.61354	0.0001729	0.0001049	0.0002804	0.73863	0.845416	0.73894	65.6608
30	Vanuatu	1990	Both	1 to 4	12.1075	69041.8	52193.8	12.1075	23.9824	89446.7	67308.5	23.9824	4.90023	47076.9	38913.1	4.90023	0.0001754	0.0001041	0.0002681	0.755974	0.826587	0.752498	63.972
30	Vanuatu	2017	Both	1 to 4	12.0331	67786.4	51467	12.0331	24.4926	88085.1	66565.4	24.4926	4.74796	44533	38223.7	4.74796	0.0001775	0.0001066	0.0002781	0.759253	0.858322	0.755694	63.3874
32	Central Asia	1990	Both	1 to 4	20.0322	73049.8	57509.7	20.0322	40.6169	92470	71062	40.6169	8.36685	51367.5	43768.8	8.36685	0.0002742	0.0001629	0.0004392	0.787267	0.852071	0.768487	46.0152
32	Central Asia	2017	Both	1 to 4	19.5725	72585.9	56747.3	19.5725	39.8491	92173.5	70097.5	39.8491	8.29976	51270.4	43136.2	8.29976	0.0002696	0.0001619	0.0004323	0.781796	0.841348	0.760495	47.1474
33	Armenia	1990	Both	1 to 4	22.2681	72807.2	58111	22.2681	45.5728	92051.1	71418.1	45.5728	9.14653	50702.7	44225.5	9.14653	0.0003059	0.0001804	0.0004951	0.79815	0.872252	0.775853	40.2061
33	Armenia	2017	Both	1 to 4	21.7703	72287.4	56783.1	21.7703	44.5854	91440.2	70243.9	44.5854	8.99925	50348	43001.9	8.99925	0.0003012	0.0001787	0.0004876	0.785519	0.854094	0.768195	41.8899
34	Azerbaijan	1990	Both	1 to 4	13.3164	73158.8	56766.3	13.3164	25.9754	93563.9	70810.9	25.9754	5.38638	51044.5	43181.7	5.38638	0.000182	0.0001055	0.0002776	0.775932	0.845962	0.756818	61.4299
34	Azerbaijan	2017	Both	1 to 4	12.907	72634.1	55260.3	12.907	25.6122	93510	69732.2	25.6122	5.26818	49589.6	41719.3	5.26818	0.0001777	0.0001062	0.0002739	0.760803	0.841291	0.745719	63.2425
35	Georgia	1990	Both	1 to 4	21.7987	73051	56730.8	21.7987	45.8177	93105.4	70578.9	45.8177	8.96778	50632.5	42984.4	8.96778	0.0002984	0.0001771	0.0004921	0.776592	0.848948	0.758054	42.9924
35	Georgia	2017	Both	1 to 4	21.8552	73505.2	56873	21.8552	45.3177	92623	71243.7	45.3177	9.02023	52348	43868.1	9.02023	0.0002973	0.0001723	0.0004893	0.773727	0.838009	0.769179	43.3762
36	Kazakhstan	1990	Both	1 to 4	21.4241	72805.5	55865.7	21.4241	43.2036	93149.3	70306.5	43.2036	8.85468	50382.1	42688.9	8.85468	0.0002943	0.0001758	0.0004638	0.767328	0.847302	0.754772	44.3383
36	Kazakhstan	2017	Both	1 to 4	20.8383	72669.9	54251.1	20.8383	43.3123	93703.4	68910.2	43.3123	8.42863	50230.9	40882.5	8.42863	0.0002868	0.0001678	0.0004622	0.746542	0.813891	0.735408	47.0774
37	Kyrgyzstan	1990	Both	1 to 4	22.181	72807.3	57989.9	22.181	46.0051	91518.9	71226.9	46.0051	9.40506	50607.3	43666	9.40506	0.0003047	0.0001858	0.0005027	0.796485	0.862839	0.778276	40.5195
37	Kyrgyzstan	2017	Both	1 to 4	22.4422	72429.4	58557.4	22.4422	46.1503	91782.2	71379.6	46.1503	9.30873	52261	44766.3	9.30873	0.0003098	0.0001781	0.0005028	0.808477	0.856591	0.777707	38.8031
38	Mongolia	1990	Both	1 to 4	13.5215	72896.2	58062.1	13.5215	27.0784	92012.7	71378.5	27.0784	5.4496	51224.8	44711.2	5.4496	0.0001855	0.0001064	0.0002943	0.796503	0.872843	0.775746	59.3456
38	Mongolia	2017	Both	1 to 4	13.1775	72040.7	56262	13.1775	25.9924	92391.6	70387	25.9924	5.38471	50226.3	42379.1	5.38471	0.0001829	0.0001072	0.0002813	0.780976	0.843764	0.761833	60.9116
39	Tajikistan	1990	Both	1 to 4	13.5304	72942.1	58040.6	13.5304	26.6437	92203.4	71812.3	26.6437	5.47606	51674.6	44109.8	5.47606	0.0001855	0.000106	0.000289	0.795708	0.853607	0.778847	59.4041
39	Tajikistan	2017	Both	1 to 4	13.9103	72083.1	59383.1	13.9103	27.7085	90117.8	72148.5	27.7085	5.454	51631.2	45425.8	5.454	0.000193	0.0001056	0.0003075	0.823815	0.879813	0.800602	56.1234
40	Turkmenistan	1990	Both	1 to 4	21.8543	72971.1	56918.8	21.8543	43.8167	93171	70629.9	43.8167	8.99367	50792.1	42914.1	8.99367	0.0002995	0.0001771	0.0004703	0.780018	0.844898	0.758067	42.5646
40	Turkmenistan	2017	Both	1 to 4	21.2594	72890.1	55324.1	21.2594	44.1806	92916.9	69917.6	44.1806	8.82734	50597.4	41824.2	8.82734	0.0002917	0.0001745	0.0004755	0.759006	0.826609	0.752474	45.3708
41	Uzbekistan	1990	Both	1 to 4	22.273	73296.5	58520.1	22.273	44.9991	92711.6	71791.4	44.9991	9.03687	51610.2	44487.4	9.03687	0.0003039	0.0001751	0.0004854	0.798402	0.861987	0.774352	40.4993
41	Uzbekistan	2017	Both	1 to 4	22.0192	72701.2	57428.9	22.0192	45.2606	92320.2	70702	45.2606	9.22245	51057.9	43717.2	9.22245	0.0003029	0.0001806	0.0004903	0.789932	0.856228	0.765834	41.2903
42	Central Europe	1990	Both	1 to 4	20.1898	73820	58010.2	20.1898	40.3647	92968.7	71042.1	40.3647	8.36011	52798.7	44775.2	8.36011	0.0002735	0.0001583	0.0004342	0.785833	0.848036	0.76415	46.2371
42	Central Europe	2017	Both	1 to 4	19.1101	70498.3	54809	19.1101	38.5563	89290.6	68226.4	38.5563	7.9256	49124.5	42247	7.9256	0.0002711	0.0001613	0.0004318	0.777451	0.859999	0.764093	47.2467
43	Albania	1990	Both	1 to 4	14.0412	74059.2	60039.7	14.0412	27.6788	93813.7	72143.3	27.6788	5.74052	52941.5	47042.9	5.74052	0.0001896	0.0001084	0.000295	0.810699	0.888583	0.769006	57.6369
43	Albania	2017	Both	1 to 4	13.7275	73849.2	58531.1	13.7275	27.1923	93568	71629	27.1923	5.60251	52245.8	44962.6	5.60251	0.0001859	0.0001072	0.0002906	0.792576	0.860596	0.765528	59.5763
44	Bosnia and Herzegovina	1990	Both	1 to 4	14.6076	73588.8	62405.7	14.6076	28.8628	92775.3	73604.9	28.8628	5.89096	53695	49770.8	5.89096	0.0001985	0.0001097	0.0003111	0.848032	0.926918	0.793367	53.4415
44	Bosnia and Herzegovina	2017	Both	1 to 4	13.9308	76450.7	59422.6	13.9308	27.2064	97188.6	72301.1	27.2064	5.75428	55799.3	47152.7	5.75428	0.0001822	0.0001031	0.0002799	0.777267	0.84504	0.743926	61.2988
45	Bulgaria	1990	Both	1 to 4	22.3389	72824.6	58356.6	22.3389	46.376	91612.7	71431.5	46.376	9.02661	53842.1	45084.1	9.02661	0.0003067	0.0001676	0.0005062	0.80133	0.837339	0.779712	39.8265
45	Bulgaria	2017	Both	1 to 4	22.103	73569.4	57597.4	22.103	44.802	93772.6	70829.1	44.802	9.26191	51118.4	44515	9.26191	0.0003004	0.0001812	0.0004778	0.7829	0.870822	0.755328	42.2002
46	Croatia	1990	Both	1 to 4	22.3364	74129.6	58087.1	22.3364	45.4657	93549.1	71005.2	45.4657	9.29884	52425.5	44822.6	9.29884	0.0003013	0.0001774	0.000486	0.783588	0.854978	0.759016	42.01
46	Croatia	2017	Both	1 to 4	21.9755	73814.3	57158.6	21.9755	46.0532	93545.7	70783.7	46.0532	9.21366	51520.5	42873.2	9.21366	0.0002977	0.0001788	0.0004923	0.774358	0.832158	0.756675	43.2684
47	Czech Republic	1990	Both	1 to 4	22.1578	74347.6	57683.1	22.1578	44.9276	94165.5	71333.4	44.9276	9.01369	51693.2	44123.5	9.01369	0.000298	0.0001744	0.0004771	0.775857	0.853565	0.757531	43.1066
47	Czech Republic	2017	Both	1 to 4	21.7159	73731.5	56475.5	21.7159	43.7652	93459.9	70481.8	43.7652	8.81913	52128.2	42433.4	8.81913	0.0002945	0.0001692	0.0004683	0.765962	0.81402	0.754139	44.3989
48	Hungary	1990	Both	1 to 4	22.8525	73773.9	59637.2	22.8525	46.989	92714.3	72396.5	46.989	9.58234	53250.9	46036	9.58234	0.0003098	0.0001799	0.0005068	0.808378	0.864511	0.780856	38.824
48	Hungary	2017	Both	1 to 4	22.4708	73809.6	58480	22.4708	46.6003	93778.2	71994.9	46.6003	9.27376	51747.7	45122.7	9.27376	0.0003044	0.0001792	0.0004969	0.792309	0.871974	0.767714	40.8646
49	Macedonia	1990	Both	1 to 4	13.7227	74134.6	58917.6	13.7227	26.8551	93734.7	71594.9	26.8551	5.59679	53139.3	45189.9	5.59679	0.0001851	0.0001053	0.0002865	0.794738	0.850406	0.763803	59.5382
49	Macedonia	2017	Both	1 to 4	13.5572	73644.6	57894	13.5572	27.1067	93244.9	70679.6	27.1067	5.44175	52206.7	44333.2	5.44175	0.0001841	0.0001042	0.0002907	0.786127	0.849187	0.758	60.3417
50	Montenegro	1990	Both	1 to 4	13.6997	74151.8	58359.1	13.6997	26.8188	94150.7	71279.4	26.8188	5.5023	52785.8	45113.7	5.5023	0.0001848	0.0001042	0.0002849	0.787022	0.854655	0.757077	60.1702
50	Montenegro	2017	Both	1 to 4	13.5644	73536.1	57969.6	13.5644	26.764	92320.8	70968.9	26.764	5.44428	52940.9	44442.8	5.44428	0.0001845	0.0001028	0.0002899	0.788314	0.83948	0.76872	60.1199
51	Poland	1990	Both	1 to 4	21.1535	74581.3	55315.2	21.1535	41.8618	95726.2	69965.4	41.8618	8.5391	50307.3	42237.1	8.5391	0.0002836	0.0001697	0.0004373	0.741677	0.839581	0.730891	47.9341
51	Poland	2017	Both	1 to 4	18.511	64084.5	48190.8	18.511	37.8521	84705.7	63499	37.8521	7.61344	42725	36613.9	7.61344	0.0002889	0.0001782	0.0004469	0.751987	0.856967	0.749643	46.339
52	Romania	1990	Both	1 to 4	22.6915	72819.6	59216.9	22.6915	46.4068	92375.2	72085.2	46.4068	9.55015	52125	45069.8	9.55015	0.0003116	0.0001832	0.0005024	0.813201	0.864649	0.780353	38.1716
52	Romania	2017	Both	1 to 4	22.1845	73817.2	57801.5	22.1845	45.3827	92852.2	71135.5	45.3827	9.04056	52634.3	44516.7	9.04056	0.0003005	0.0001718	0.0004888	0.783035	0.845774	0.766115	42.175
53	Serbia	1990	Both	1 to 4	14.7965	72680.6	63042.3	14.7965	29.176	90781.2	73521.2	29.176	6.07751	53613.2	50612.5	6.07751	0.0002036	0.0001134	0.0003214	0.867388	0.944031	0.809872	51.1935
53	Serbia	2017	Both	1 to 4	14.7764	72193.6	62888.9	14.7764	29.1768	90580.9	73841.8	29.1768	6.04133	52841.3	50573.6	6.04133	0.0002047	0.0001143	0.0003221	0.871115	0.957083	0.815203	50.7422
54	Slovakia	1990	Both	1 to 4	13.5625	74608.6	57887	13.5625	27.1264	94699.5	71298.4	27.1264	5.48664	52487.9	44121.2	5.48664	0.0001818	0.0001045	0.0002864	0.775875	0.840598	0.752892	61.4718
54	Slovakia	2017	Both	1 to 4	13.2485	73673	56498.6	13.2485	26.9697	93868.6	70299.9	26.9697	5.31828	51016.5	43025.3	5.31828	0.0001798	0.0001042	0.0002873	0.766883	0.843361	0.748918	62.4521
55	Slovenia	1990	Both	1 to 4	19.6511	73946.9	51125.3	19.6511	40.4599	96119.5	66723.7	40.4599	8.29325	47158.5	39001.3	8.29325	0.0002657	0.0001759	0.0004209	0.691378	0.827025	0.694174	54.5159
55	Slovenia	2017	Both	1 to 4	19.2874	73514.4	50156.5	19.2874	39.9997	94831.5	66003.5	39.9997	7.74137	47351.9	38532.5	7.74137	0.0002624	0.0001635	0.0004218	0.682268	0.813747	0.696009	55.7309
56	Eastern Europe	1990	Both	1 to 4	16.1331	68551.5	47264.4	16.1331	33.3712	90008.4	61945.6	33.3712	6.67885	43651.9	35508.1	6.67885	0.0002353	0.000153	0.0003708	0.689473	0.813438	0.68822	59.4619
56	Eastern Europe	2017	Both	1 to 4	16.2998	68543.4	47170.7	16.2998	33.9537	90301.2	62055.6	33.9537	6.7643	43468.1	35463	6.7643	0.0002378	0.0001556	0.000376	0.688187	0.815839	0.687207	59.1691
57	Belarus	1990	Both	1 to 4	18.8436	68567.8	48980.3	18.8436	39.8751	89911.9	64402.9	39.8751	7.64292	43680.9	37009.7	7.64292	0.0002748	0.000175	0.0004435	0.714333	0.847274	0.71629	51.3685
57	Belarus	2017	Both	1 to 4	18.0287	67873.6	46927.6	18.0287	37.6146	89891.8	61558.5	37.6146	7.45804	42402.4	35015.1	7.45804	0.0002656	0.0001759	0.0004184	0.691397	0.825781	0.684806	54.534
58	Estonia	1990	Both	1 to 4	18.5454	68542.2	48175.6	18.5454	38.7946	89640.9	63583.6	38.7946	7.49712	43173.9	36365.3	7.49712	0.0002706	0.0001736	0.0004328	0.702861	0.842298	0.709315	52.8962
58	Estonia	2017	Both	1 to 4	17.7077	68362.8	46118.2	17.7077	36.398	91246.3	60817.2	36.398	7.17117	42611.5	34460.7	7.17117	0.000259	0.0001683	0.0003989	0.674611	0.808717	0.666518	56.83
59	Latvia	1990	Both	1 to 4	17.0016	64706.6	44070.3	17.0016	33.593	81420.3	55307.5	33.593	7.09317	51734.3	36427.3	7.09317	0.0002627	0.0001371	0.0004126	0.681079	0.704124	0.679284	55.7583
59	Latvia	2017	Both	1 to 4	17.6999	68307.5	46050.6	17.6999	37.1557	91750.2	60274.6	37.1557	7.20567	42287	34855.2	7.20567	0.0002591	0.0001704	0.000405	0.674167	0.824254	0.656942	56.8479
60	Lithuania	1990	Both	1 to 4	19.4156	68698.6	50665.8	19.4156	39.736	89574.4	66298.5	39.736	7.96271	45439.7	37718.2	7.96271	0.0002826	0.0001752	0.0004436	0.737509	0.830071	0.74015	48.4049
60	Lithuania	2017	Both	1 to 4	18.6435	68224.6	48452.9	18.6435	37.5517	89143.7	63825.1	37.5517	7.4275	43547.7	35885.9	7.4275	0.0002733	0.0001706	0.0004212	0.710197	0.824059	0.71598	51.9224
61	Moldova	1990	Both	1 to 4	19.2464	68822.1	50135.4	19.2464	40.0603	90072	65363.2	40.0603	7.80016	45228.6	37152.4	7.80016	0.0002797	0.0001725	0.0004448	0.728478	0.821435	0.725678	49.5478
61	Moldova	2017	Both	1 to 4	19.3576	68194.6	50421.1	19.3576	40.6943	89339.7	65812.4	40.6943	7.83752	44971.3	37146.1	7.83752	0.0002839	0.0001743	0.0004555	0.73937	0.825996	0.736653	48.0702
62	Russian Federation	1990	Both	1 to 4	17.094	68309.7	46120.3	17.094	35.6587	90752.8	60602	35.6587	7.11229	43076.4	34264.1	7.11229	0.0002502	0.0001651	0.0003929	0.675164	0.795426	0.66777	58.1761
62	Russian Federation	2017	Both	1 to 4	17.2231	68472.8	46449.1	17.2231	35.4646	90532.1	61245.4	35.4646	7.10898	43060.2	34744.4	7.10898	0.0002515	0.0001651	0.0003917	0.678358	0.806881	0.676505	57.7338
63	Ukraine	1990	Both	1 to 4	11.773	69484.6	50075.6	11.773	24.6068	90345.4	65523.9	24.6068	4.55408	45652.6	37246.5	4.55408	0.0001694	9.98e-05	0.0002724	0.720671	0.815869	0.72526	67.5455
63	Ukraine	2017	Both	1 to 4	11.7009	69046.3	49858	11.7009	24.8688	90005.5	64834	24.8688	4.68456	45871	37084.4	4.68456	0.0001695	0.0001021	0.0002763	0.722096	0.808449	0.720334	67.4341
65	High-income Asia Pacific	1990	Both	1 to 4	17.0974	61910.8	44550.9	17.0974	35.7584	84591.6	55173.7	35.7584	7.05872	38803.3	33612.3	7.05872	0.0002762	0.0001819	0.0004227	0.719597	0.866222	0.652236	50.7628
65	High-income Asia Pacific	2017	Both	1 to 4	15.7642	61681.8	41063.3	15.7642	33.005	86011.5	50656	33.005	6.54595	38479.9	31698.8	6.54595	0.0002556	0.0001701	0.0003837	0.665728	0.823777	0.588945	58.0388
66	Brunei	1990	Both	1 to 4	9.19363	62153	39084.6	9.19363	18.6032	87992.4	47606.7	18.6032	3.69548	36139	29441.4	3.69548	0.0001479	0.0001023	0.0002114	0.628845	0.814671	0.541032	77.8019
66	Brunei	2017	Both	1 to 4	9.31998	62593.3	39777.2	9.31998	19.1415	87576.7	48556.4	19.1415	3.66835	37080.5	30027.3	3.66835	0.0001489	9.89e-05	0.0002186	0.635486	0.809787	0.554444	77.1514
67	Japan	1990	Both	1 to 4	15.8744	61902	41282.1	15.8744	32.9876	86116.4	51228.9	32.9876	6.54259	37559.7	31246.1	6.54259	0.0002564	0.0001742	0.0003831	0.666894	0.831905	0.59488	57.8139
67	Japan	2017	Both	1 to 4	14.6157	61306.4	38015.3	14.6157	30.4358	87529.9	47028.4	30.4358	5.97263	35368.9	28393.7	5.97263	0.0002384	0.0001689	0.0003477	0.620088	0.802789	0.537284	64.1597
68	South Korea	1990	Both	1 to 4	19.8675	61949.4	51783.2	19.8675	42.2133	81437	65572.4	42.2133	8.20575	41283.9	38971.3	8.20575	0.0003207	0.0001988	0.0005184	0.835896	0.943983	0.805192	35.0403
68	South Korea	2017	Both	1 to 4	18.8387	62471.4	48984.3	18.8387	39.2347	82788.9	60921.5	39.2347	7.7615	41713.8	39137.9	7.7615	0.0003016	0.0001861	0.0004739	0.784108	0.938249	0.735866	41.9331
69	Singapore	1990	Both	1 to 4	14.067	61573.8	36595.1	14.067	28.8058	88735.9	44353.8	28.8058	5.91461	34207.1	27357.9	5.91461	0.0002285	0.0001729	0.0003246	0.594329	0.799773	0.49984	67.6546
69	Singapore	2017	Both	1 to 4	12.6801	62014.4	32955.3	12.6801	25.9712	91109.7	40304.6	25.9712	5.17652	33362.2	23866.1	5.17652	0.0002045	0.0001552	0.0002851	0.531414	0.715365	0.442374	76.1428
70	Australasia	1990	Both	1 to 4	8.18908	51794.4	21662.3	8.18908	17.8966	90925.4	31003.4	17.8966	2.91403	21816.6	12250.8	2.91403	0.0001581	0.0001336	0.0001968	0.418235	0.561536	0.340977	91.92
70	Australasia	2017	Both	1 to 4	7.33426	45027.1	19204	7.33426	16.168	75586.1	27481.5	16.168	2.60974	18673.3	11231.6	2.60974	0.0001629	0.0001398	0.0002139	0.426499	0.601478	0.363579	90.548
71	Australia	1990	Both	1 to 4	8.44513	52134.8	21938	8.44513	18.9437	90956.6	31255.7	18.9437	2.98966	22000.8	12548.5	2.98966	0.000162	0.0001359	0.0002083	0.420795	0.570363	0.343633	91.116
71	Australia	2017	Both	1 to 4	8.3853	52256.7	21772.1	8.3853	18.6689	88743.4	31436.5	18.6689	2.918	21033.6	12349.1	2.918	0.0001605	0.0001387	0.0002104	0.416637	0.587114	0.35424	91.6671
72	New Zealand	1990	Both	1 to 4	7.01041	50227.6	20392.8	7.01041	15.6252	88773.5	30392.7	15.6252	2.4194	19577.1	10850.1	2.4194	0.0001396	0.0001236	0.000176	0.406008	0.554226	0.342363	95.7615
72	New Zealand	2017	Both	1 to 4	1.89444	7609.07	5912.44	1.89444	3.81023	10274.7	7660.38	3.81023	0.739105	5311.3	4578.54	0.739105	0.000249	0.0001392	0.0003708	0.777025	0.862038	0.745556	50.7704
73	Western Europe	1990	Both	1 to 4	7.07791	32176	18444.8	7.07791	15.2981	53874.2	25996.4	15.2981	2.8879	15845	12188.9	2.8879	0.00022	0.0001823	0.000284	0.573246	0.76926	0.482539	70.5693
73	Western Europe	2017	Both	1 to 4	7.50254	38207.4	19509.6	7.50254	16.0253	62884	26542	16.0253	3.04088	17993.2	12597.1	3.04088	0.0001964	0.000169	0.0002548	0.510624	0.700104	0.422079	78.9763
74	Andorra	1990	Both	1 to 4	5.59192	54476.2	23782.7	5.59192	12.4153	90572.4	32983.8	12.4153	2.02591	22951.8	14230.2	2.02591	0.0001026	8.83e-05	0.0001371	0.436571	0.620005	0.36417	99.313
74	Andorra	2017	Both	1 to 4	5.5689	54264.2	23622	5.5689	12.1345	90551.7	32881.8	12.1345	1.99085	22841.7	14235.7	1.99085	0.0001026	8.72e-05	0.000134	0.435314	0.623231	0.363128	99.4106
75	Austria	1990	Both	1 to 4	9.29447	54179.8	24037.4	9.29447	19.8735	89802	33189.8	19.8735	3.54476	22994	14536	3.54476	0.0001715	0.0001542	0.0002213	0.443659	0.632167	0.369589	87.8978
75	Austria	2017	Both	1 to 4	9.1862	54545.4	23885.8	9.1862	19.9525	91304.4	33181.7	19.9525	3.54442	23610.3	14613.1	3.54442	0.0001684	0.0001501	0.0002185	0.437906	0.618928	0.363418	88.8226
76	Belgium	1990	Both	1 to 4	5.20444	20447.4	13482.8	5.20444	11.6245	39733.4	21523.5	11.6245	1.92804	9802.54	8416.55	1.92804	0.0002545	0.0001967	0.0002926	0.659387	0.858609	0.541699	58.6773
76	Belgium	2017	Both	1 to 4	8.99992	54033.7	23362.8	8.99992	19.8088	90567.7	32453.8	19.8088	3.38774	22828.6	13886.6	3.38774	0.0001666	0.0001484	0.0002187	0.432375	0.608297	0.358337	89.5284
77	Cyprus	1990	Both	1 to 4	5.77241	54892.2	24528.4	5.77241	12.2593	89940.7	33645.2	12.2593	2.11582	23617.2	15064.5	2.11582	0.0001052	8.96e-05	0.0001363	0.446847	0.637864	0.374082	98.1491
77	Cyprus	2017	Both	1 to 4	5.63556	54591.5	24033.2	5.63556	12.1426	90107.3	32945.7	12.1426	2.06385	22947.6	14670.6	2.06385	0.0001032	8.99e-05	0.0001348	0.440238	0.639307	0.365627	98.9471
78	Denmark	1990	Both	1 to 4	9.31726	54893.9	24147.4	9.31726	20.9493	91257.9	33370.2	20.9493	3.56563	23690.3	14581.3	3.56563	0.0001697	0.0001505	0.0002296	0.439892	0.615499	0.365669	88.4661
78	Denmark	2017	Both	1 to 4	9.23128	54468	23917.2	9.23128	20.2154	90282.2	32912.1	20.2154	3.58102	23359	14505.7	3.58102	0.0001695	0.0001533	0.0002239	0.439106	0.62099	0.364547	88.5645
79	Finland	1990	Both	1 to 4	5.55692	21252	14490	5.55692	11.185	32519.2	18876.3	11.185	2.31827	13833.5	11234.5	2.31827	0.0002615	0.0001676	0.000344	0.68182	0.812122	0.580465	55.9041
79	Finland	2017	Both	1 to 4	9.3571	56409.3	24234.8	9.3571	19.6141	91536.6	32844.7	19.6141	3.66624	24738.5	14808.4	3.66624	0.0001659	0.0001482	0.0002143	0.429624	0.598596	0.358815	89.8417
80	France	1990	Both	1 to 4	6.60269	26552.9	17245.3	6.60269	14.4677	60913	29739.1	14.4677	2.41368	9496.79	9811.35	2.41368	0.0002487	0.0002542	0.0002375	0.649471	1.03312	0.488223	60.3447
80	France	2017	Both	1 to 4	9.04589	52306.5	23435.4	9.04589	20.3267	89716.6	33210.7	20.3267	3.4036	22552.7	14010.8	3.4036	0.0001729	0.0001509	0.0002266	0.44804	0.621248	0.370173	87.3507
81	Germany	1990	Both	1 to 4	5.45989	19378.9	14193.2	5.45989	11.4113	28217.1	19044	11.4113	2.13903	12819.1	10487.1	2.13903	0.0002817	0.0001669	0.0004044	0.732406	0.818084	0.67491	48.9243
81	Germany	2017	Both	1 to 4	8.42301	44949.2	21858.7	8.42301	19.0976	82110.3	32245.8	19.0976	2.89832	16179.2	11780.6	2.89832	0.0001874	0.0001791	0.0002326	0.486297	0.728132	0.392713	82.2109
82	Greece	1990	Both	1 to 4	6.66859	21337	17327	6.66859	14.5107	36048.6	24541.7	14.5107	2.69308	11973.3	11744.2	2.69308	0.0003125	0.0002249	0.0004025	0.812062	0.98087	0.680796	38.1109
82	Greece	2017	Both	1 to 4	4.40034	11904.9	11428.8	4.40034	9.83532	17927	15707.2	9.83532	1.80125	7479.99	8019.79	1.80125	0.0003696	0.0002408	0.0005486	0.960013	1.07217	0.876174	18.0423
83	Iceland	1990	Both	1 to 4	9.27724	54389.9	24051.7	9.27724	20.1345	89747	33189.5	20.1345	3.67874	22923.1	14528.4	3.67874	0.0001706	0.0001605	0.0002243	0.442209	0.633788	0.369811	88.1608
83	Iceland	2017	Both	1 to 4	9.24135	54678.3	23981.1	9.24135	20.1215	91396.9	33035.1	20.1215	3.54306	23509.7	14546	3.54306	0.000169	0.0001507	0.0002202	0.438585	0.618723	0.361446	88.6773
84	Ireland	1990	Both	1 to 4	6.99814	36147.4	18209.8	6.99814	15.4881	71463.9	28755.7	15.4881	2.70023	16134.9	10888.8	2.70023	0.0001936	0.0001674	0.0002167	0.503764	0.674861	0.402381	79.9252
84	Ireland	2017	Both	1 to 4	8.63068	53505.4	22405.9	8.63068	18.6229	91135.9	31774.5	18.6229	3.09283	21882.3	12949.4	3.09283	0.0001613	0.0001413	0.0002043	0.41876	0.591774	0.348649	91.3756
85	Israel	1990	Both	1 to 4	7.64795	30696.9	19894.4	7.64795	16.7134	47923.7	27591.8	16.7134	3.01922	16453.7	13327.2	3.01922	0.0002491	0.0001835	0.0003488	0.648091	0.809982	0.575744	60.3715
85	Israel	2017	Both	1 to 4	10.3941	57573.4	26985.2	10.3941	22.5407	89533.7	35569.3	22.5407	4.27084	28493.8	17591.6	4.27084	0.0001805	0.0001499	0.0002518	0.468709	0.617385	0.397272	84.6069
86	Italy	1990	Both	1 to 4	6.49937	29684.1	16889.3	6.49937	14.4912	57269.4	27613.7	14.4912	2.49403	13370.8	10371.8	2.49403	0.000219	0.0001865	0.000253	0.568967	0.775704	0.482172	71.0507
86	Italy	2017	Both	1 to 4	3.74878	11963.8	9768.72	3.74878	7.46339	17234	12764.7	7.46339	1.48872	8027.8	7494.48	1.48872	0.0003133	0.0001854	0.0004331	0.816521	0.933566	0.740669	37.6503
87	Luxembourg	1990	Both	1 to 4	9.22882	54693.9	23905.1	9.22882	20.0919	90805.6	33197.3	20.0919	3.51595	22634.5	14452.4	3.51595	0.0001687	0.0001553	0.0002213	0.437071	0.63851	0.365586	88.8341
87	Luxembourg	2017	Both	1 to 4	9.07083	54436.7	23532.7	9.07083	19.6442	91816.2	32886	19.6442	3.39403	23357	14107.4	3.39403	0.0001666	0.0001453	0.000214	0.432295	0.603989	0.358172	89.5234
88	Malta	1990	Both	1 to 4	9.46082	54901.7	24564.3	9.46082	20.0279	89241.7	33442.3	20.0279	3.58608	24424.4	15077.1	3.58608	0.0001723	0.0001468	0.0002244	0.447424	0.617296	0.374738	87.4942
88	Malta	2017	Both	1 to 4	9.21718	54237.3	23932.1	9.21718	19.869	90913.8	33068.1	19.869	3.5257	22717	14600.2	3.5257	0.0001699	0.0001552	0.0002185	0.441248	0.642701	0.363731	88.3317
89	Netherlands	1990	Both	1 to 4	9.32162	54752.1	24308.9	9.32162	19.5362	90651	33169.7	19.5362	3.35178	23599	14793.9	3.35178	0.0001703	0.000142	0.0002155	0.443981	0.626886	0.365906	88.0787
89	Netherlands	2017	Both	1 to 4	9.40814	55378.9	24456.9	9.40814	20.2185	88214.2	32885	20.2185	3.65667	24980.6	15053.3	3.65667	0.0001699	0.0001464	0.0002292	0.441628	0.6026	0.372785	88.312
90	Norway	1990	Both	1 to 4	7.85388	49366.5	20385.7	7.85388	17.1965	88339.7	30368.9	17.1965	2.7849	19339.5	10976.3	2.7849	0.0001591	0.000144	0.0001947	0.412945	0.567557	0.343774	92.1593
90	Norway	2017	Both	1 to 4	8.0704	50769.8	20969.8	8.0704	17.7043	88830.4	30725.6	17.7043	2.92636	20887.3	11910.7	2.92636	0.000159	0.0001401	0.0001993	0.413038	0.570236	0.34589	92.1733
91	Portugal	1990	Both	1 to 4	9.6551	55425.6	25106.1	9.6551	21.7675	91069.6	34147.5	21.7675	3.67626	24275.3	15501.3	3.67626	0.0001742	0.0001514	0.000239	0.45297	0.63856	0.374961	86.7837
91	Portugal	2017	Both	1 to 4	8.90173	47896.3	23101.7	8.90173	20.0845	85016.3	33039.4	20.0845	3.2628	18870.9	13127.6	3.2628	0.0001859	0.0001729	0.0002362	0.482327	0.69565	0.388624	82.7499
92	Spain	1990	Both	1 to 4	6.38352	19018	16645.8	6.38352	14.0957	30223	23025.7	14.0957	2.51673	10764.4	11292.8	2.51673	0.0003357	0.0002338	0.0004664	0.875264	1.04909	0.76186	29.7382
92	Spain	2017	Both	1 to 4	10.5945	54403.5	27497.7	10.5945	23.0014	88318.8	37053.7	23.0014	4.22304	25642.3	18176.7	4.22304	0.0001947	0.0001647	0.0002604	0.505441	0.708855	0.419545	79.62
93	Sweden	1990	Both	1 to 4	7.19034	23185.4	18761.1	7.19034	14.261	31976.9	23384.6	14.261	3.04774	14454.8	15034.2	3.04774	0.0003101	0.0002108	0.000446	0.809176	1.04008	0.731296	38.7076
93	Sweden	2017	Both	1 to 4	8.52589	32861.6	22121.8	8.52589	18.115	57675.8	30138.7	18.115	3.38791	15616.2	16032	3.38791	0.0002594	0.0002169	0.0003141	0.673183	1.02663	0.522552	56.8696
94	Switzerland	1990	Both	1 to 4	7.70977	47883.9	20022.9	7.70977	17.1828	88029.4	30203.4	17.1828	2.57354	16042.3	9751.67	2.57354	0.000161	0.0001604	0.0001952	0.418156	0.607872	0.343106	91.4674
94	Switzerland	2017	Both	1 to 4	3.18756	12645.6	8313.98	3.18756	7.02439	22404.2	12303.9	7.02439	1.18447	6490.62	5540.95	1.18447	0.0002521	0.0001825	0.0003135	0.657458	0.853686	0.549178	59.21
95	United Kingdom	1990	Both	1 to 4	9.16024	50751.1	23806	9.16024	19.6028	83435	32409.3	19.6028	3.72047	23665.4	15050.1	3.72047	0.0001805	0.0001572	0.0002349	0.469073	0.635956	0.388438	84.5866
95	United Kingdom	2017	Both	1 to 4	4.49964	13932.7	11722.7	4.49964	9.61326	20369.4	15620	9.61326	1.82766	8778.47	8741.44	1.82766	0.000323	0.0002082	0.0004719	0.841375	0.995782	0.766837	34.2758
96	Southern Latin America	1990	Both	1 to 4	11.298	61072.2	29408.2	11.298	23.4546	89534.4	37232.1	23.4546	4.65552	33555.4	21577.4	4.65552	0.000185	0.0001387	0.000262	0.481531	0.643039	0.415841	82.9453
96	Southern Latin America	2017	Both	1 to 4	10.2501	55527.3	26637.9	10.2501	22.2635	88732.3	35846.5	22.2635	4.02853	25782.8	17529.1	4.02853	0.0001846	0.0001562	0.0002509	0.479727	0.679876	0.403984	83.143
97	Argentina	1990	Both	1 to 4	10.368	54933.8	26960.7	10.368	22.1703	90160.1	36354.9	22.1703	3.9856	25264	17419.9	3.9856	0.0001887	0.0001578	0.0002459	0.490786	0.689515	0.403226	81.663
97	Argentina	2017	Both	1 to 4	10.1124	55000.6	26307	10.1124	22.3379	89640.6	36016	22.3379	3.94733	25104	16625.4	3.94733	0.0001839	0.0001572	0.0002492	0.478304	0.662263	0.401782	83.3655
98	Chile	1990	Both	1 to 4	13.6832	76942.2	35689	13.6832	27.6076	93805.5	41133.5	27.6076	5.59089	51042.9	30214.6	5.59089	0.0001778	0.0001095	0.0002943	0.463841	0.591946	0.438498	85.3969
98	Chile	2017	Both	1 to 4	10.6852	57313	27707.4	10.6852	22.0361	87504.3	35489.7	22.0361	4.2551	26946.6	19545	4.2551	0.0001864	0.0001579	0.0002518	0.483441	0.725324	0.405576	82.5748
99	Uruguay	1990	Both	1 to 4	10.5315	55347.4	27371.4	10.5315	22.8027	89211.7	36614.6	22.8027	4.10081	25254.1	17699.8	4.10081	0.0001903	0.0001624	0.0002556	0.494537	0.700867	0.410424	81.1388
99	Uruguay	2017	Both	1 to 4	10.1903	54685.3	26373.5	10.1903	22.1863	90070.2	35545.4	22.1863	4.00748	24110.1	16723.8	4.00748	0.0001863	0.0001662	0.0002463	0.482279	0.693645	0.394641	82.6762
100	High-income North America	1990	Both	1 to 4	9.6041	49672.9	24980	9.6041	20.4892	79102.3	32928.9	20.4892	3.98391	24307.8	16876.4	3.98391	0.0001933	0.0001639	0.000259	0.502889	0.694281	0.416283	80.0306
100	High-income North America	2017	Both	1 to 4	10.1306	54630.4	26314.5	10.1306	21.5477	89205.8	35100.6	21.5477	4.10885	25212.3	16928.7	4.10885	0.0001854	0.000163	0.0002416	0.481682	0.671448	0.393479	82.8636
101	Canada	1990	Both	1 to 4	9.48263	55482	24633.3	9.48263	20.3992	90600.5	33276.8	20.3992	3.661	24045.4	15007.5	3.661	0.0001709	0.0001523	0.0002252	0.443988	0.624129	0.367292	87.9735
101	Canada	2017	Both	1 to 4	9.51905	55654	24718.6	9.51905	20.5844	90497.1	33327.3	20.5844	3.60736	24890.2	15082.4	3.60736	0.000171	0.0001449	0.0002275	0.444147	0.605959	0.36827	87.9417
102	United States	1990	Both	1 to 4	9.61658	49095.6	25011.8	9.61658	20.426	77710.4	32831.2	20.426	3.99339	24304	17061.6	3.99339	0.0001959	0.0001643	0.0002628	0.509451	0.702008	0.422482	79.1412
102	United States	2017	Both	1 to 4	10.1934	54525.4	26475.5	10.1934	21.7753	88929.7	35288.7	21.7753	4.13694	25332.3	17137	4.13694	0.0001869	0.0001633	0.0002449	0.485564	0.67649	0.396816	82.3355
104	Caribbean	1990	Both	1 to 4	14.4063	67469.9	47434.1	14.4063	29.6044	89181.9	61491.5	29.6044	5.84877	43451.6	34579.4	5.84877	0.0002135	0.0001346	0.000332	0.703042	0.795814	0.689507	61.8961
104	Caribbean	2017	Both	1 to 4	13.4446	66768.8	47530.9	13.4446	27.777	88002.2	61237.2	27.777	5.50756	43509.9	34975.9	5.50756	0.0002014	0.0001266	0.0003156	0.711873	0.803861	0.695859	63.1581
105	Antigua and Barbuda	1990	Both	1 to 4	17.2964	67872.6	45219	17.2964	35.9183	90904.5	58799.2	35.9183	7.04819	42857.5	33718.8	7.04819	0.0002548	0.0001645	0.0003951	0.666234	0.786765	0.646824	58.1173
105	Antigua and Barbuda	2017	Both	1 to 4	17.0335	67461	44363.8	17.0335	34.9102	91090.2	57229	34.9102	6.90048	41818.9	32915.2	6.90048	0.0002525	0.000165	0.0003832	0.657622	0.787088	0.628267	59.1305
106	The Bahamas	1990	Both	1 to 4	16.9183	67694	44004.5	16.9183	36.3855	90286	56963.1	36.3855	6.88572	42508.7	32965.5	6.88572	0.0002499	0.000162	0.000403	0.65005	0.7755	0.630919	60.102
106	The Bahamas	2017	Both	1 to 4	16.9822	67869.3	44190.7	16.9822	36.3714	90820.2	57192.2	36.3714	7.00221	42142.6	32850.5	7.00221	0.0002502	0.0001662	0.0004005	0.651115	0.779508	0.62973	59.9759
107	Barbados	1990	Both	1 to 4	17.3717	67688.3	45193.3	17.3717	35.6966	90783.6	59132	35.6966	7.12556	42470.2	33487.5	7.12556	0.0002566	0.0001678	0.0003932	0.667668	0.788494	0.651352	57.7247
107	Barbados	2017	Both	1 to 4	17.3915	67668.4	45124.7	17.3915	36.6435	90716.7	59222.1	36.6435	7.04589	42577.5	33208.4	7.04589	0.000257	0.0001655	0.0004039	0.666851	0.779953	0.652825	57.7276
108	Belize	1990	Both	1 to 4	18.236	67847.7	47652.7	18.236	38.1507	88926.9	62425.9	38.1507	7.43818	43705.2	34839.7	7.43818	0.0002688	0.0001702	0.000429	0.702347	0.797151	0.701992	53.2176
108	Belize	2017	Both	1 to 4	17.8503	67700.4	46531.2	17.8503	37.5129	89518.2	61833.6	37.5129	7.26347	43277.3	34042.6	7.26347	0.0002637	0.0001678	0.0004191	0.687311	0.786615	0.690738	55.1481
109	Cuba	1990	Both	1 to 4	18.0425	67230.6	47019.7	18.0425	37.4279	89766	61651.8	37.4279	7.36193	43160.6	34090.9	7.36193	0.0002684	0.0001706	0.0004169	0.699379	0.789862	0.686806	53.5043
109	Cuba	2017	Both	1 to 4	17.8664	67082.2	46573.3	17.8664	37.3967	89335	61296.2	37.3967	7.27961	42845.2	34102.8	7.27961	0.0002663	0.0001699	0.0004186	0.694272	0.795955	0.686139	54.2065
110	Dominica	1990	Both	1 to 4	17.9424	67521.6	46897.4	17.9424	37.6417	89516.8	60915.9	37.6417	7.29633	43266.3	34386.7	7.29633	0.0002657	0.0001686	0.0004205	0.694554	0.79477	0.680497	54.2814
110	Dominica	2017	Both	1 to 4	17.6502	67293.9	45925.9	17.6502	36.6483	90431.7	60564	36.6483	7.3026	42675.8	33361.4	7.3026	0.0002623	0.0001711	0.0004053	0.682468	0.781741	0.669721	55.728
111	Dominican Republic	1990	Both	1 to 4	11.0053	67642.4	47179.8	11.0053	22.7513	90004.2	62150.4	22.7513	4.32285	43614.4	34456.5	4.32285	0.0001627	9.91e-05	0.0002528	0.697489	0.790026	0.690527	70.3406
111	Dominican Republic	2017	Both	1 to 4	10.7045	67553.3	45681.4	10.7045	22.5774	89798.9	60194.2	22.5774	4.19989	43178.7	33454.4	4.19989	0.0001585	9.73e-05	0.0002514	0.676228	0.774788	0.670323	72.5982
112	Grenada	1990	Both	1 to 4	18.0861	67660.3	47318.7	18.0861	37.7409	89355.9	61563.1	37.7409	7.44022	43477.5	34605.6	7.44022	0.0002673	0.0001711	0.0004224	0.699356	0.795944	0.688965	53.6734
112	Grenada	2017	Both	1 to 4	17.5127	67757.3	45588.2	17.5127	35.5626	90200.2	60135	35.5626	7.17247	43400.7	33707.3	7.17247	0.0002585	0.0001653	0.0003943	0.672817	0.776656	0.666683	57.0528
113	Guyana	1990	Both	1 to 4	18.7121	67426.3	49032.7	18.7121	38.7926	88560.5	63639.8	38.7926	7.80066	44423.8	35704.4	7.80066	0.0002775	0.0001756	0.000438	0.727205	0.803722	0.718602	49.9802
113	Guyana	2017	Both	1 to 4	18.1401	67136.9	47181.3	18.1401	37.8627	89681.1	62046.7	37.8627	7.27497	43404.8	34414.9	7.27497	0.0002702	0.0001676	0.0004222	0.702763	0.792882	0.691859	52.9626
114	Haiti	1990	Both	1 to 4	11.5767	67572	49987.4	11.5767	24.0396	88220.9	64819.9	24.0396	4.64762	45579.9	36212.6	4.64762	0.0001713	0.000102	0.0002725	0.739765	0.794485	0.734746	65.8209
114	Haiti	2017	Both	1 to 4	11.7651	67522	50720.8	11.7651	24.211	87949.3	65457.3	24.211	4.6125	45237	37454.7	4.6125	0.0001742	0.000102	0.0002753	0.751174	0.827967	0.744261	64.508
115	Jamaica	1990	Both	1 to 4	17.9677	67766.4	46870.2	17.9677	37.3961	89763.6	62456	37.3961	7.38883	43679.7	34075.1	7.38883	0.0002651	0.0001692	0.0004166	0.691644	0.780112	0.695784	54.5916
115	Jamaica	2017	Both	1 to 4	17.8246	67697.4	46450	17.8246	37.4252	89615.8	60931.9	37.4252	7.42655	43229.4	33593.6	7.42655	0.0002633	0.0001718	0.0004176	0.686142	0.777101	0.679923	55.2936
116	Saint Lucia	1990	Both	1 to 4	17.7462	67622.1	46284.1	17.7462	37.4106	90261.8	60571.6	37.4106	7.29815	43318	34194.5	7.29815	0.0002624	0.0001685	0.0004145	0.684452	0.789383	0.671065	55.5567
116	Saint Lucia	2017	Both	1 to 4	17.6014	67436.1	45901.1	17.6014	37.0169	90037.7	60818.5	37.0169	7.12379	42955.3	33467.7	7.12379	0.000261	0.0001658	0.0004111	0.680661	0.779128	0.675478	56.0646
117	Saint Vincent and the Grenadines	1990	Both	1 to 4	21.1003	66126.8	55083.8	21.1003	45.2768	85006.4	69525.5	45.2768	8.49633	45850.4	40149.3	8.49633	0.0003191	0.0001853	0.0005326	0.833003	0.875659	0.817885	35.5117
117	Saint Vincent and the Grenadines	2017	Both	1 to 4	20.3772	67128.3	53081.9	20.3772	41.5061	85975.5	67708.4	41.5061	8.35356	45848.1	37939.6	8.35356	0.0003036	0.0001822	0.0004828	0.790754	0.827506	0.787532	41.1209
118	Suriname	1990	Both	1 to 4	24.1959	64000	63298.5	24.1959	48.8948	81047.6	73100.4	48.8948	10.2426	46053.4	51930.7	10.2426	0.0003781	0.0002224	0.0006033	0.989039	1.12762	0.901945	14.542
118	Suriname	2017	Both	1 to 4	24.0814	64098.2	62841.3	24.0814	49.2231	80754.4	73335.5	49.2231	10.127	46154.8	50927.7	10.127	0.0003757	0.0002194	0.0006095	0.980391	1.10341	0.90813	15.5615
119	Trinidad and Tobago	1990	Both	1 to 4	13.7158	66709.7	35699.5	13.7158	28.0094	93458.9	44899.7	28.0094	5.58206	38206.5	26413.3	5.58206	0.0002056	0.0001461	0.0002997	0.535147	0.691329	0.480422	75.685
119	Trinidad and Tobago	2017	Both	1 to 4	10.5799	41225.5	27556.1	10.5799	22.7496	72036.9	36962.9	22.7496	4.34954	24119.6	20488.8	4.34954	0.0002566	0.0001803	0.0003158	0.668423	0.849466	0.513111	57.6696
120	Andean Latin America	1990	Both	1 to 4	12.6754	67556.8	46974.4	12.6754	25.9166	89955.2	61956.1	25.9166	5.21342	43001.4	34145.1	5.21342	0.0001876	0.0001212	0.0002881	0.695333	0.794045	0.688744	66.5632
120	Andean Latin America	2017	Both	1 to 4	11.9709	67006.1	44884.9	11.9709	24.157	89420.4	57403.5	24.157	5.02544	43679	34026.4	5.02544	0.0001787	0.0001151	0.0002702	0.669863	0.77901	0.641951	69.8829
121	Bolivia	1990	Both	1 to 4	11.2796	67673.6	48351.8	11.2796	23.3176	89588.7	63675.2	23.3176	4.52915	43980.2	35179.7	4.52915	0.0001667	0.000103	0.0002603	0.714486	0.799897	0.710751	68.4429
121	Bolivia	2017	Both	1 to 4	10.8485	67507.9	46501.9	10.8485	22.8055	89713.1	61571.3	22.8055	4.30191	43824.4	33901	4.30191	0.0001607	9.82e-05	0.0002542	0.688837	0.773564	0.686314	71.3026
122	Ecuador	1990	Both	1 to 4	17.7387	67605.4	46417.8	17.7387	36.4872	90163.3	60657.7	36.4872	7.24986	43441.4	33820.7	7.24986	0.0002624	0.0001669	0.0004047	0.686599	0.778538	0.672754	55.4037
122	Ecuador	2017	Both	1 to 4	16.3536	65141.6	42655.7	16.3536	33.0556	89213.2	51937.2	33.0556	6.93607	39864.2	34980.2	6.93607	0.000251	0.000174	0.0003705	0.654816	0.877485	0.582169	59.5686
123	Peru	1990	Both	1 to 4	10.9458	67495.7	46747.6	10.9458	22.7991	90005.5	61840.5	22.7991	4.44958	42665.3	34060.7	4.44958	0.0001622	0.0001043	0.0002533	0.6926	0.798324	0.687075	70.7893
123	Peru	2017	Both	1 to 4	10.5556	67598.5	45193.7	10.5556	21.7488	90304.1	58585	21.7488	4.2046	42876.2	33396.7	4.2046	0.0001562	9.81e-05	0.0002408	0.668561	0.778911	0.648753	73.5353
124	Central Latin America	1990	Both	1 to 4	15.409	66583.8	41782.8	15.409	31.5743	90726.8	52099.3	31.5743	6.50644	40354.1	31207.8	6.50644	0.0002314	0.0001612	0.000348	0.627523	0.773348	0.574244	64.7075
124	Central Latin America	2017	Both	1 to 4	14.7211	64046.5	39885.9	14.7211	30.2731	87549.2	49569.9	30.2731	6.19079	39032.9	30547.1	6.19079	0.0002299	0.0001586	0.0003458	0.622765	0.782597	0.566195	65.311
125	Colombia	1990	Both	1 to 4	16.2815	66779.5	42507.5	16.2815	34.0711	90474.9	54015.8	34.0711	6.70913	40510.5	31350.8	6.70913	0.0002438	0.0001656	0.0003766	0.636535	0.773895	0.597025	62.0773
125	Colombia	2017	Both	1 to 4	14.0164	52638.5	36432.6	14.0164	29.0651	78337.4	46111.1	29.0651	5.86216	33417.7	30081	5.86216	0.0002663	0.0001754	0.000371	0.692129	0.900154	0.588622	54.3758
126	Costa Rica	1990	Both	1 to 4	15.618	66293.3	40715.9	15.618	32.2523	90860.1	51496.7	32.2523	6.41797	39793.8	30239.9	6.41797	0.0002356	0.0001613	0.000355	0.614179	0.759914	0.566769	65.0457
126	Costa Rica	2017	Both	1 to 4	15.1775	66311.2	39477.4	15.1775	31.1632	92269.8	49846.5	31.1632	6.40106	39145.2	29502.8	6.40106	0.0002289	0.0001635	0.0003377	0.595336	0.753676	0.540226	67.5123
127	El Salvador	1990	Both	1 to 4	9.87802	66805.6	42255.7	9.87802	20.3051	90728.1	53835.6	20.3051	3.84128	40850.3	31020.4	3.84128	0.0001479	9.4e-05	0.0002238	0.632516	0.759369	0.593372	77.5368
127	El Salvador	2017	Both	1 to 4	9.515	66436.6	40506.9	9.515	19.3602	91487	51037.3	19.3602	3.72137	40105.6	30248.7	3.72137	0.0001432	9.28e-05	0.0002116	0.609708	0.754227	0.557863	79.9736
128	Guatemala	1990	Both	1 to 4	15.8836	66628.8	41520.5	15.8836	32.6706	91597.1	52751	32.6706	6.57433	40662	30792.9	6.57433	0.0002384	0.0001617	0.0003567	0.623161	0.757288	0.575903	63.9325
128	Guatemala	2017	Both	1 to 4	15.5689	66554.2	40620.8	15.5689	32.038	91658.5	51603.9	32.038	6.47387	39923.2	30275.3	6.47387	0.0002339	0.0001622	0.0003495	0.610341	0.758339	0.563001	65.5945
129	Honduras	1990	Both	1 to 4	9.897	66935.2	42366.1	9.897	20.0962	91265.4	53966.7	20.0962	3.9309	40532	31528.4	3.9309	0.0001479	9.7e-05	0.0002202	0.632942	0.777865	0.591316	77.5054
129	Honduras	2017	Both	1 to 4	9.73104	66610.7	41528.6	9.73104	19.9063	91773.3	52461.7	19.9063	3.87702	40912.6	30730.1	3.87702	0.0001461	9.48e-05	0.0002169	0.623452	0.751116	0.571644	78.4939
130	Mexico	1990	Both	1 to 4	16.0951	66430.6	41951.5	16.0951	33.0367	90279.5	52087.2	33.0367	6.73815	40459.8	31618.7	6.73815	0.0002423	0.0001665	0.0003659	0.631509	0.781483	0.576955	62.6936
130	Mexico	2017	Both	1 to 4	15.7059	66393.3	40845.8	15.7059	32.6553	90790.2	50717.4	32.6553	6.56625	39606.4	30503.6	6.56625	0.0002366	0.0001658	0.0003597	0.61521	0.770168	0.558622	64.8154
131	Nicaragua	1990	Both	1 to 4	9.79914	66634.3	41914.8	9.79914	20.1544	90745.8	53199.5	20.1544	3.91224	40698.6	30954.1	3.91224	0.0001471	9.61e-05	0.0002221	0.629027	0.760568	0.586248	77.9243
131	Nicaragua	2017	Both	1 to 4	9.71133	66969.6	41423.7	9.71133	19.682	91081.8	52526.8	19.682	3.82741	40941.8	30484.2	3.82741	0.000145	9.35e-05	0.0002161	0.618545	0.744572	0.5767	79.0305
132	Panama	1990	Both	1 to 4	15.6301	66856.7	40735	15.6301	32.3472	91878	51095.7	32.3472	6.45557	40073.9	30251.9	6.45557	0.0002338	0.0001611	0.0003521	0.609289	0.754903	0.556126	65.6957
132	Panama	2017	Both	1 to 4	15.0128	66468.9	39053.3	15.0128	30.9926	92202.9	48353.9	30.9926	6.18064	38962.5	29233.8	6.18064	0.0002259	0.0001586	0.0003361	0.587542	0.750306	0.524429	68.5716
133	Venezuela	1990	Both	1 to 4	15.2708	66764.9	39818.3	15.2708	30.4724	92120.2	49532.2	30.4724	6.33995	39679.9	29945.9	6.33995	0.0002287	0.0001598	0.0003308	0.596396	0.754686	0.537691	67.458
133	Venezuela	2017	Both	1 to 4	15.1903	66646.6	39467.9	15.1903	31.3251	91853.8	49130.7	31.3251	6.35948	38900	29746.6	6.35948	0.0002279	0.0001635	0.000341	0.592196	0.764693	0.53488	67.8985
134	Tropical Latin America	1990	Both	1 to 4	13.3021	66276.9	41386.5	13.3021	26.8379	89567	51857.1	26.8379	5.59223	40201	30958.9	5.59223	0.0002007	0.0001391	0.0002996	0.624448	0.770103	0.578976	69.7903
134	Tropical Latin America	2017	Both	1 to 4	12.718	62328.2	40577.5	12.718	26.2149	86751.9	51763.3	26.2149	5.25427	37330.1	29468.6	5.25427	0.000204	0.0001408	0.0003022	0.65103	0.789406	0.596682	67.277
135	Brazil	1990	Both	1 to 4	13.4461	66278	41470	13.4461	27.2057	89526.1	51983.6	27.2057	5.65312	40175.4	30960.5	5.65312	0.0002029	0.0001407	0.0003039	0.625698	0.770634	0.580653	69.3542
135	Brazil	2017	Both	1 to 4	12.8994	62158	40691.5	12.8994	26.6411	86432.2	52082.8	26.6411	5.32269	37275.8	29468.9	5.32269	0.0002075	0.0001428	0.0003082	0.654646	0.790565	0.602585	66.4575
136	Paraguay	1990	Both	1 to 4	9.10984	66243.4	38955.1	9.10984	18.1636	92168.4	48534.7	18.1636	3.7082	38654	29051.8	3.7082	0.0001375	9.59e-05	0.0001971	0.58806	0.751584	0.526587	82.4905
136	Paraguay	2017	Both	1 to 4	8.96838	65846	38220.8	8.96838	18.0193	91257.7	47850.9	18.0193	3.68674	38226.8	28773.5	3.68674	0.0001362	9.64e-05	0.0001975	0.580457	0.752705	0.524349	83.2666
137	North Africa and Middle East	1990	Both	1 to 4	11.3525	65752.8	48600.5	11.3525	22.9762	85842.9	62165.9	22.9762	4.58288	43231.4	36250.6	4.58288	0.0001727	0.000106	0.0002677	0.739139	0.838523	0.724182	65.6574
137	North Africa and Middle East	2017	Both	1 to 4	11.0145	64611.9	46952.6	11.0145	22.6235	83855.4	59972.2	22.6235	4.44713	42603.4	35153	4.44713	0.0001705	0.0001044	0.0002698	0.726687	0.825121	0.715186	66.9321
139	Algeria	1990	Both	1 to 4	11.186	67100.9	47741.8	11.186	22.9277	89032.5	62171.8	22.9277	4.38346	42509.3	35409.1	4.38346	0.0001667	0.0001031	0.0002575	0.711492	0.832974	0.698305	68.6622
139	Algeria	2017	Both	1 to 4	10.9927	67078.2	46841.9	10.9927	22.5763	89536.9	61477.2	22.5763	4.33935	42056	34430.9	4.33935	0.0001639	0.0001032	0.0002521	0.698318	0.818693	0.686614	70.0922
140	Bahrain	1990	Both	1 to 4	10.5736	66985.7	45186.2	10.5736	22.0079	90538.5	58377.1	22.0079	4.24691	41330.3	33632.6	4.24691	0.0001578	0.0001028	0.0002431	0.674564	0.813751	0.644776	72.819
140	Bahrain	2017	Both	1 to 4	10.3292	66924.9	44136.7	10.3292	21.5902	90837.1	56809.6	21.5902	4.10518	40920.9	33025.1	4.10518	0.0001543	0.0001003	0.0002377	0.659496	0.807047	0.625401	74.4986
141	Egypt	1990	Both	1 to 4	11.626	66948.5	49706.4	11.626	23.303	87581.4	64180.3	23.303	4.55057	42668.1	36844.6	4.55057	0.0001737	0.0001067	0.0002661	0.742457	0.863517	0.732807	65.2514
141	Egypt	2017	Both	1 to 4	11.1421	66909.9	47530.7	11.1421	23.2519	88307.4	61942.9	23.2519	4.32507	42471.6	34818.8	4.32507	0.0001665	0.0001018	0.0002633	0.710369	0.819814	0.701447	68.7743
142	Iran	1990	Both	1 to 4	12.9246	72599.5	55467	12.9246	25.8258	92179.1	69277	25.8258	5.22805	51318.6	42030.1	5.22805	0.000178	0.0001019	0.0002802	0.764014	0.819002	0.751548	62.9511
142	Iran	2017	Both	1 to 4	12.7547	72760	54436.1	12.7547	25.6276	92431.8	68637.2	25.6276	5.17657	51007.6	41407.1	5.17657	0.0001753	0.0001015	0.0002773	0.74816	0.811784	0.742571	64.566
143	Iraq	1990	Both	1 to 4	11.242	67061	48088.7	11.242	23.5022	89094.5	62489.2	23.5022	4.43736	42527.9	35455.8	4.43736	0.0001676	0.0001043	0.0002638	0.717089	0.833708	0.701382	68.0965
143	Iraq	2017	Both	1 to 4	10.9401	66887.9	46726.1	10.9401	22.8866	88704.6	60960.8	22.8866	4.40221	41986.2	34521.1	4.40221	0.0001636	0.0001048	0.000258	0.698573	0.822203	0.687234	70.1237
144	Jordan	1990	Both	1 to 4	11.5889	64102.4	49500	11.5889	23.8906	84922.7	64000	23.8906	4.47569	41483.9	36888	4.47569	0.0001808	0.0001079	0.0002813	0.772202	0.889213	0.753627	61.9034
144	Jordan	2017	Both	1 to 4	11.2994	64205	48141.6	11.2994	23.6589	85870.4	62485.8	23.6589	4.44826	41037.7	35060.3	4.44826	0.000176	0.0001084	0.0002755	0.74981	0.854345	0.727676	64.3337
145	Kuwait	1990	Both	1 to 4	13.6184	46480.9	35487	13.6184	28.6539	59596	47067.6	28.6539	5.55268	33640.1	27620	5.55268	0.000293	0.0001651	0.0004808	0.763474	0.821044	0.789778	44.8273
145	Kuwait	2017	Both	1 to 4	16.1129	64772.1	41887.2	16.1129	34.3475	89314.4	53571	34.3475	6.70116	38752.7	30388	6.70116	0.0002488	0.0001729	0.0003846	0.646686	0.78415	0.599802	60.5367
146	Lebanon	1990	Both	1 to 4	11.1859	66993.3	47785	11.1859	23.2406	89265.6	61986.1	23.2406	4.44115	42522.8	35278	4.44115	0.000167	0.0001044	0.0002604	0.713281	0.829625	0.694401	68.4864
146	Lebanon	2017	Both	1 to 4	10.9402	66998.9	46543	10.9402	22.9862	88701.5	60441.3	22.9862	4.44073	42107.4	34366.2	4.44073	0.0001633	0.0001055	0.0002591	0.694683	0.816157	0.681401	70.457
147	Libya	1990	Both	1 to 4	10.6527	66730.1	45512.9	10.6527	22.2474	90127.6	59396.3	22.2474	4.15025	40691.9	33772.9	4.15025	0.0001596	0.000102	0.0002468	0.682045	0.829965	0.659024	71.9776
147	Libya	2017	Both	1 to 4	11.1561	67109.5	47484.6	11.1561	22.9916	89129.8	62209.6	22.9916	4.35614	42440.9	35031.6	4.35614	0.0001662	0.0001026	0.000258	0.707569	0.82542	0.697966	69.0289
148	Morocco	1990	Both	1 to 4	11.7258	66812.6	50238	11.7258	23.6072	87246.2	65044.7	23.6072	4.54585	44112.7	36909.7	4.54585	0.0001755	0.0001031	0.0002706	0.751923	0.836714	0.74553	64.2526
148	Morocco	2017	Both	1 to 4	11.3437	66738	48471.3	11.3437	23.6713	88802.9	63129.7	23.6713	4.40549	42766.3	35601.8	4.40549	0.00017	0.000103	0.0002666	0.726293	0.832473	0.710897	67.0402
149	Palestine	1990	Both	1 to 4	8.94592	66591.2	38384.5	8.94592	18.078	92472.7	47679.6	18.078	3.57989	38262.1	28848.6	3.57989	0.0001343	9.36e-05	0.0001955	0.57642	0.753974	0.515606	83.8622
149	Palestine	2017	Both	1 to 4	8.7611	65642.8	37349	8.7611	17.9702	92667.7	46480.4	17.9702	3.51766	37164.3	27904.9	3.51766	0.0001335	9.47e-05	0.0001939	0.568973	0.750852	0.501581	84.5566
150	Oman	1990	Both	1 to 4	12.3207	68181.5	52883.6	12.3207	24.9144	87796	69014.2	24.9144	4.77131	46885.7	38632.9	4.77131	0.0001807	0.0001018	0.0002838	0.77563	0.823981	0.786074	61.6603
150	Oman	2017	Both	1 to 4	11.9727	66784.3	51073.3	11.9727	24.3285	86771.2	66661.2	24.3285	4.73783	44404.8	36535.9	4.73783	0.0001793	0.0001067	0.0002804	0.76475	0.822791	0.768242	62.6988
151	Qatar	1990	Both	1 to 4	12.3504	67290.4	52610.8	12.3504	25.1264	86730.3	66617.6	25.1264	4.92831	45568.2	38874.5	4.92831	0.0001835	0.0001082	0.0002897	0.781847	0.853107	0.768101	60.7484
151	Qatar	2017	Both	1 to 4	12.3926	71986.3	52946.6	12.3926	25.2174	89023.8	67418.6	25.2174	4.95735	51974.2	41720.8	4.95735	0.0001722	9.54e-05	0.0002833	0.735509	0.80272	0.75731	66.0078
152	Saudi Arabia	1990	Both	1 to 4	8.86298	55358.6	37983.3	8.86298	18.1306	83089.9	49285.1	18.1306	3.58302	33736.4	30003.2	3.58302	0.0001601	0.0001062	0.0002182	0.686133	0.889341	0.593153	71.5991
152	Saudi Arabia	2017	Both	1 to 4	10.1159	60145.8	43105.5	10.1159	20.7715	83039.6	56351.8	20.7715	4.00024	40078.3	33462.9	4.00024	0.0001682	9.98e-05	0.0002501	0.716683	0.834939	0.678614	68.0396
153	Syria	1990	Both	1 to 4	11.6638	68670.3	50102.5	11.6638	24.6473	89611.1	67213.1	24.6473	4.56085	44644.4	35759.9	4.56085	0.0001699	0.0001022	0.000275	0.72961	0.800994	0.750052	66.8117
153	Syria	2017	Both	1 to 4	11.7093	68259.7	50024.9	11.7093	24.2585	89909.1	66412.6	24.2585	4.6221	43817.6	35449.6	4.6221	0.0001715	0.0001055	0.0002698	0.732861	0.809026	0.738664	66.3022
154	Tunisia	1990	Both	1 to 4	11.4674	66920.5	49174.4	11.4674	23.5679	87548.3	63611.1	23.5679	4.53197	42756.7	36185.5	4.53197	0.0001714	0.000106	0.0002692	0.734818	0.846311	0.726583	66.1849
154	Tunisia	2017	Both	1 to 4	11.1732	67115.6	47498.8	11.1732	24.1067	89233.8	61260.7	24.1067	4.42166	43040.1	34731.4	4.42166	0.0001665	0.0001027	0.0002702	0.707716	0.806955	0.686519	68.9801
155	Turkey	1990	Both	1 to 4	11.1539	66729.1	47801.8	11.1539	22.676	88742.3	61508.1	22.676	4.46823	42457.9	34964.4	4.46823	0.0001672	0.0001052	0.0002555	0.716357	0.823508	0.69311	68.228
155	Turkey	2017	Both	1 to 4	10.8091	66780.1	45963.9	10.8091	22.5123	89333.7	59368.2	22.5123	4.287	42146.6	33924.1	4.287	0.0001619	0.0001017	0.000252	0.688287	0.804906	0.664567	71.1602
156	United Arab Emirates	1990	Both	1 to 4	11.0369	67119.5	47059.7	11.0369	22.6219	87352.6	61759.8	22.6219	4.37974	45376.7	35364.2	4.37974	0.0001644	9.65e-05	0.000259	0.701133	0.779347	0.707017	69.7939
156	United Arab Emirates	2017	Both	1 to 4	10.8415	68891.6	46059.8	10.8415	21.9444	90602.4	58482.8	21.9444	4.29169	46922.9	35949.1	4.29169	0.0001574	9.15e-05	0.0002422	0.668582	0.766132	0.645489	73.3411
157	Yemen	1990	Both	1 to 4	11.7287	66600.2	51115.5	11.7287	23.5483	86578.6	65656.6	23.5483	4.65451	44229.2	37867.1	4.65451	0.0001761	0.0001052	0.000272	0.767498	0.856156	0.758347	62.9942
157	Yemen	2017	Both	1 to 4	11.6959	66944.2	50714.5	11.6959	23.6178	86740.1	65446.8	23.6178	4.61917	44353.8	37301.5	4.61917	0.0001747	0.0001041	0.0002723	0.757563	0.841	0.754515	63.9566
158	South Asia	1990	Both	1 to 4	11.9047	61591.6	51378.2	11.9047	24.1529	81611.2	64737.2	24.1529	4.66124	41237.5	38752.7	4.66124	0.0001933	0.000113	0.000296	0.834175	0.939744	0.793238	55.3009
158	South Asia	2017	Both	1 to 4	11.0179	57692.8	47209.3	11.0179	22.893	77150.1	59589.3	22.893	4.40539	38011.8	35877.5	4.40539	0.000191	0.0001159	0.0002967	0.818287	0.943851	0.772382	56.8522
160	Afghanistan	1990	Both	1 to 4	12.2916	67691.9	53114.5	12.2916	24.7896	86665.6	67842.7	24.7896	4.87963	45950.7	39989.4	4.87963	0.0001816	0.0001062	0.000286	0.784651	0.870268	0.78281	60.8482
160	Afghanistan	2017	Both	1 to 4	12.2581	67323.9	52654.4	12.2581	24.5179	86864.5	67151.3	24.5179	4.713	45438	38773.1	4.713	0.0001821	0.0001037	0.0002823	0.782105	0.85332	0.773058	60.9603
161	Bangladesh	1990	Both	1 to 4	12.2685	62502.8	53101.2	12.2685	24.9569	82152.2	66536	24.9569	4.88313	41946.3	40382.6	4.88313	0.0001963	0.0001164	0.0003038	0.849582	0.962721	0.809912	53.6758
161	Bangladesh	2017	Both	1 to 4	11.884	61852.2	50855.8	11.884	24.6457	81794.2	64982.1	24.6457	4.69499	40723.6	37658	4.69499	0.0001921	0.0001153	0.0003013	0.822215	0.924722	0.794458	56.3754
162	Bhutan	1990	Both	1 to 4	12.0023	62141.7	51938.5	12.0023	24.3756	81801.8	65202	24.3756	4.72239	40960.6	38437.9	4.72239	0.0001931	0.0001153	0.000298	0.835807	0.938413	0.797073	55.2011
162	Bhutan	2017	Both	1 to 4	11.3452	61403	48598.6	11.3452	23.4478	83102.7	62033.1	23.4478	4.33146	39858.7	36020.4	4.33146	0.0001848	0.0001087	0.0002822	0.79147	0.903703	0.746462	59.8358
163	India	1990	Both	1 to 4	11.8475	60533.1	51107.7	11.8475	24.2728	80773.9	64657	24.2728	4.6432	39855.2	37765.5	4.6432	0.0001957	0.0001165	0.0003005	0.844293	0.947569	0.800469	54.1605
163	India	2017	Both	1 to 4	10.756	55344.9	46092.6	10.756	22.2687	74835.9	58819.9	22.2687	4.26635	35465.6	34012.7	4.26635	0.0001943	0.0001203	0.0002976	0.832824	0.959034	0.785984	55.2342
164	Nepal	1990	Both	1 to 4	13.2564	62190.4	57352.1	13.2564	26.3117	80056.3	68715.8	26.3117	5.19754	42338.8	44804.8	5.19754	0.0002132	0.0001228	0.0003287	0.922202	1.05824	0.858343	45.5872
164	Nepal	2017	Both	1 to 4	12.3082	56524.6	52644.5	12.3082	24.3505	74398.9	65562.9	24.3505	4.85445	38810.3	40816.7	4.85445	0.0002177	0.0001251	0.0003273	0.931356	1.0517	0.881234	44.1783
165	Pakistan	1990	Both	1 to 4	11.6705	67598.4	50342.1	11.6705	23.8912	87579.2	64938.2	23.8912	4.64529	44569.4	38699	4.64529	0.0001726	0.0001042	0.0002728	0.744722	0.868286	0.74148	65.2421
165	Pakistan	2017	Both	1 to 4	11.6716	66944.3	50029.2	11.6716	23.3277	88289.4	64013.1	23.3277	4.71644	43981.6	39005	4.71644	0.0001743	0.0001072	0.0002642	0.747326	0.886848	0.725037	64.7784
167	Central Sub-Saharan Africa	1990	Both	1 to 4	7.64811	60546.9	33045	7.64811	15.7028	90310.7	41813.3	15.7028	2.96422	32022	22938.4	2.96422	0.0001263	9.26e-05	0.0001739	0.545775	0.716332	0.462994	87.4184
167	Central Sub-Saharan Africa	2017	Both	1 to 4	7.80964	60305.3	33542.8	7.80964	16.0753	88989.2	42575.9	16.0753	3.0047	32219.6	23257.3	3.0047	0.0001295	9.33e-05	0.0001806	0.556216	0.721836	0.47844	86.1356
168	Angola	1990	Both	1 to 4	7.45327	60602	32304.5	7.45327	15.3941	89638.9	41026.2	15.3941	2.8609	31798.3	22196.4	2.8609	0.000123	9e-05	0.0001717	0.533059	0.698039	0.457683	88.8942
168	Angola	2017	Both	1 to 4	7.42367	60346.8	31885.7	7.42367	14.95	90196.8	40541.6	14.95	2.86514	31247.7	21712.7	2.86514	0.000123	9.17e-05	0.0001657	0.528374	0.694856	0.449479	89.2393
169	Central African Republic	1990	Both	1 to 4	7.7996	60353.6	33708.6	7.7996	16.0847	89829.3	42696.2	16.0847	3.06099	32398.5	23703	3.06099	0.0001292	9.45e-05	0.0001791	0.558519	0.731607	0.475303	86.0062
169	Central African Republic	2017	Both	1 to 4	8.00822	60540.3	34560.4	8.00822	16.2589	88858.2	44250.1	16.2589	2.99804	32631.8	23838	2.99804	0.0001323	9.19e-05	0.000183	0.570865	0.730514	0.497985	84.6028
170	Congo	1990	Both	1 to 4	7.48946	60880.6	32176.4	7.48946	14.8063	90422.3	40581	14.8063	2.87377	31884.1	22399	2.87377	0.000123	9.01e-05	0.0001637	0.528517	0.702515	0.448794	89.2284
170	Congo	2017	Both	1 to 4	7.43307	60189.2	31957.6	7.43307	15.0714	90660.2	40575	15.0714	2.95321	31341.9	22277.8	2.95321	0.0001235	9.42e-05	0.0001662	0.530952	0.710798	0.44755	88.9713
171	Democratic Republic of the Congo	1990	Both	1 to 4	7.70739	60522.2	33285.5	7.70739	15.9932	90177.9	42075	15.9932	2.99704	32123.6	23109.4	2.99704	0.0001273	9.33e-05	0.0001774	0.549971	0.719391	0.466577	86.9422
171	Democratic Republic of the Congo	2017	Both	1 to 4	7.98519	60278.9	34288.4	7.98519	16.4468	89042.2	43406.5	16.4468	3.03042	32802.3	23957.7	3.03042	0.0001325	9.24e-05	0.0001847	0.56883	0.730366	0.487483	84.7245
172	Equatorial Guinea	1990	Both	1 to 4	7.83536	60520.7	33868.2	7.83536	15.7857	89803.8	43302.7	15.7857	3.0316	32212.6	23410.6	3.0316	0.0001295	9.41e-05	0.0001758	0.559614	0.726751	0.482192	85.8875
172	Equatorial Guinea	2017	Both	1 to 4	7.08911	60519.1	30358.7	7.08911	14.4167	91941.5	38677.6	14.4167	2.64461	30171.5	20926.2	2.64461	0.0001171	8.77e-05	0.0001568	0.501639	0.693574	0.420676	92.1646
173	Gabon	1990	Both	1 to 4	7.15012	60745.3	30829.4	7.15012	14.4016	91202.6	38910.5	14.4016	2.80518	31124.7	21139	2.80518	0.0001177	9.01e-05	0.0001579	0.50752	0.679169	0.426638	91.6357
173	Gabon	2017	Both	1 to 4	7.20371	60453.8	30954.1	7.20371	14.5386	91150.6	39135.5	14.5386	2.73158	31030	20928	2.73158	0.0001192	8.8e-05	0.0001595	0.512029	0.674444	0.42935	91.0692
174	Eastern Sub-Saharan Africa	1990	Both	1 to 4	9.80313	64418.3	42346.3	9.80313	19.6565	88396.8	53436.5	19.6565	3.8987	38513	31725.4	3.8987	0.0001522	0.0001012	0.0002224	0.657365	0.823759	0.604507	74.999
174	Eastern Sub-Saharan Africa	2017	Both	1 to 4	9.23253	58795.4	39631.3	9.23253	18.3201	79613.5	49504.6	18.3201	3.70504	36164	30149.3	3.70504	0.000157	0.0001025	0.0002301	0.674054	0.833683	0.621812	72.9866
175	Burundi	1990	Both	1 to 4	9.6348	64686.5	41375	9.6348	19.3969	89297.6	51766.9	19.3969	3.86069	38714.3	30874.1	3.86069	0.0001489	9.97e-05	0.0002172	0.639623	0.797485	0.579712	76.8348
175	Burundi	2017	Both	1 to 4	9.77598	64514.5	41862.2	9.77598	20.23	88734.4	52768.4	20.23	3.86682	38274.7	30923.5	3.86682	0.0001515	0.000101	0.000228	0.648881	0.807938	0.594679	75.735
176	Comoros	1990	Both	1 to 4	9.34253	64451.3	40328.9	9.34253	18.524	89090.7	50196.5	18.524	3.76216	38415.5	29854.9	3.76216	0.000145	9.79e-05	0.0002079	0.625727	0.777158	0.563431	78.5031
176	Comoros	2017	Both	1 to 4	9.50719	64717.2	40655.3	9.50719	18.9847	89387.8	50399.7	18.9847	3.82822	38519.2	30419.1	3.82822	0.0001469	9.94e-05	0.0002124	0.6282	0.789713	0.563832	78.0106
177	Djibouti	1990	Both	1 to 4	9.10441	64383.2	39263.2	9.10441	18.5236	89428.9	48904.7	18.5236	3.60806	37901.2	29256.9	3.60806	0.0001414	9.52e-05	0.0002071	0.609836	0.771927	0.546856	80.2499
177	Djibouti	2017	Both	1 to 4	9.15906	64057.8	39461.1	9.15906	18.417	89377.1	49435.5	18.417	3.68216	37483.5	29146.7	3.68216	0.000143	9.82e-05	0.0002061	0.616022	0.777588	0.553111	79.5397
178	Eritrea	1990	Both	1 to 4	9.62725	64782.5	41940.6	9.62725	18.8905	88923.4	52633.7	18.8905	3.83679	39254.3	31160.2	3.83679	0.0001486	9.77e-05	0.0002124	0.647407	0.793803	0.591899	76.3068
178	Eritrea	2017	Both	1 to 4	9.58078	64648.3	41039.7	9.58078	19.2375	89402.5	51604	19.2375	3.85525	38431.1	30462.4	3.85525	0.0001482	0.0001003	0.0002152	0.634814	0.79265	0.577209	77.3121
179	Ethiopia	1990	Both	1 to 4	10.2162	65231	44320	10.2162	20.7383	88426.9	56584.9	20.7383	4.10637	40110.5	32709.7	4.10637	0.0001566	0.0001024	0.0002345	0.679432	0.81549	0.639907	72.6502
179	Ethiopia	2017	Both	1 to 4	9.93757	64827.6	42683.6	9.93757	20.0215	88686.1	54059.4	20.0215	3.97272	39399.7	31700.1	3.97272	0.0001533	0.0001008	0.0002258	0.658417	0.804578	0.609559	74.7447
180	Kenya	1990	Both	1 to 4	11.1498	63797.1	47943.8	11.1498	22.3884	85043.3	59970	22.3884	4.46385	39659.2	37242.6	4.46385	0.0001748	0.0001126	0.0002633	0.751505	0.939066	0.705171	64.3997
180	Kenya	2017	Both	1 to 4	11.4395	62712.4	48912.4	11.4395	22.7774	83694.2	60680.5	22.7774	4.64098	39217.5	38356.2	4.64098	0.0001824	0.0001183	0.0002721	0.779948	0.978037	0.725026	61.0682
181	Madagascar	1990	Both	1 to 4	11.9316	65523.2	51463.7	11.9316	24.8457	86054	65722.9	24.8457	4.88795	43896.2	38230.2	4.88795	0.0001821	0.0001114	0.0002887	0.785426	0.870923	0.76374	60.7087
181	Madagascar	2017	Both	1 to 4	11.9247	64799	51100.6	11.9247	23.8453	84954.2	65100.3	23.8453	4.70056	43249.6	37419.3	4.70056	0.000184	0.0001087	0.0002807	0.788602	0.865193	0.766299	60.1668
182	Malawi	1990	Both	1 to 4	9.60666	64654.6	41455.3	9.60666	19.5054	89229.3	52420.2	19.5054	3.82829	38739.9	31049.2	3.82829	0.0001486	9.88e-05	0.0002186	0.641182	0.801479	0.587478	76.7755
182	Malawi	2017	Both	1 to 4	9.57888	64040.8	41176.9	9.57888	19.3327	88705.5	51620	19.3327	3.73602	37769.2	30591.9	3.73602	0.0001496	9.89e-05	0.0002179	0.64298	0.809969	0.581926	76.4848
183	Mauritius	1990	Both	1 to 4	17.3953	67818.1	45492.5	17.3953	35.6486	90427.9	60001.6	35.6486	6.98069	41601.4	34337.2	6.98069	0.0002565	0.0001678	0.0003942	0.670801	0.825386	0.663529	57.5135
183	Mauritius	2017	Both	1 to 4	16.4479	66753.7	42969	16.4479	33.5611	91025.5	54563.4	33.5611	6.64729	40529.6	32032.1	6.64729	0.0002464	0.000164	0.0003687	0.643694	0.790338	0.59943	61.1338
184	Mozambique	1990	Both	1 to 4	9.98858	65080.8	42972	9.98858	20.6503	88889.6	54818.1	20.6503	3.88129	39857.1	32023	3.88129	0.0001535	9.74e-05	0.0002323	0.660287	0.803446	0.616698	74.5754
184	Mozambique	2017	Both	1 to 4	9.55736	64443.3	41162.5	9.55736	18.5428	88768.4	50966.6	18.5428	3.81588	38978.3	30063.1	3.81588	0.0001483	9.79e-05	0.0002089	0.638739	0.771277	0.574153	77.0019
185	Rwanda	1990	Both	1 to 4	9.64766	65304.1	41432.7	9.64766	19.1074	89740.8	52004.8	19.1074	3.8244	39005.9	31223.6	3.8244	0.0001477	9.8e-05	0.0002129	0.634458	0.800484	0.5795	77.412
185	Rwanda	2017	Both	1 to 4	9.4856	64926.1	40684.7	9.4856	19.3613	89966.6	50908.6	19.3613	3.80101	38625	30762.6	3.80101	0.0001461	9.84e-05	0.0002152	0.626631	0.796444	0.565862	78.2549
186	Seychelles	1990	Both	1 to 4	10.3787	67981.9	44285.3	10.3787	21.0556	91157.9	57525.7	21.0556	4.15358	41766.8	33448.7	4.15358	0.0001527	9.94e-05	0.000231	0.651428	0.800844	0.631056	75.3651
186	Seychelles	2017	Both	1 to 4	9.90721	66617.4	42340.4	9.90721	20.1697	90662.2	53530.4	20.1697	3.97874	39560.1	31584.5	3.97874	0.0001487	0.0001006	0.0002225	0.635575	0.798392	0.590438	77.1731
187	Somalia	1990	Both	1 to 4	9.74547	64366.9	42161.3	9.74547	19.66	88469.8	53500.6	19.66	3.92569	38655.7	31351.9	3.92569	0.0001514	0.0001016	0.0002222	0.655015	0.811056	0.604733	75.2969
187	Somalia	2017	Both	1 to 4	9.91769	64765	42629.3	9.91769	20.2823	88211.2	53758.3	20.2823	3.97892	39389.2	31578	3.97892	0.0001531	0.000101	0.0002299	0.658216	0.801692	0.609427	74.7847
189	Tanzania	1990	Both	1 to 4	7.55239	60714.2	32572.8	7.55239	15.3353	90834.4	41171.7	15.3353	2.85316	31558.3	23023.9	2.85316	0.0001244	9.04e-05	0.0001688	0.536494	0.729568	0.453262	88.4156
189	Tanzania	2017	Both	1 to 4	4.44533	23988.3	19129.5	4.44533	9.13422	35710.9	25485.1	9.13422	1.74035	15408.9	14768.8	1.74035	0.0001853	0.0001129	0.0002558	0.797452	0.958459	0.71365	59.3027
190	Uganda	1990	Both	1 to 4	9.34792	66214.1	40359.2	9.34792	18.4868	91415	50651.9	18.4868	3.81774	39406.4	30608.1	3.81774	0.0001412	9.69e-05	0.0002022	0.609525	0.77673	0.554087	80.3099
190	Uganda	2017	Both	1 to 4	9.12992	65829.5	39179.3	9.12992	18.2834	90964.4	49268.8	18.2834	3.64321	38747	29595.3	3.64321	0.0001387	9.4e-05	0.000201	0.595163	0.76381	0.541627	81.7753
191	Zambia	1990	Both	1 to 4	9.21416	64394.3	39835.7	9.21416	18.257	89278.3	49455.9	18.257	3.68755	38265.1	29641.7	3.68755	0.0001431	9.64e-05	0.0002045	0.618621	0.774643	0.553952	79.3285
191	Zambia	2017	Both	1 to 4	9.1976	64525.6	39380.1	9.1976	19.111	89918.1	49197.2	19.111	3.69482	38030	29240.1	3.69482	0.0001425	9.72e-05	0.0002125	0.610303	0.768869	0.547133	80.0362
192	Southern Sub-Saharan Africa	1990	Both	1 to 4	8.185	59898.3	35013.5	8.185	16.4051	85831.6	43761.3	16.4051	3.2314	35019.7	26127.3	3.2314	0.0001366	9.23e-05	0.0001911	0.584549	0.746075	0.509851	82.8906
192	Southern Sub-Saharan Africa	2017	Both	1 to 4	8.63146	64853	36819.7	8.63146	17.1189	91440.5	45477.8	17.1189	3.44448	37379.9	27487.4	3.44448	0.0001331	9.21e-05	0.0001872	0.567742	0.735352	0.497348	84.7075
193	Botswana	1990	Both	1 to 4	8.66064	65431.5	37051.7	8.66064	17.1054	91744.5	45437.5	17.1054	3.3688	38119.9	27848.1	3.3688	0.0001324	8.84e-05	0.0001864	0.566268	0.73054	0.495261	84.933
193	Botswana	2017	Both	1 to 4	8.5527	65311.4	36498.8	8.5527	17.0473	92151.2	44673.9	17.0473	3.35581	37661.8	27232.7	3.35581	0.000131	8.91e-05	0.000185	0.558843	0.723085	0.48479	85.7102
194	Lesotho	1990	Both	1 to 4	9.03822	65182.7	38818	9.03822	18.1697	90355.5	48092.1	18.1697	3.67277	38728.1	29294.5	3.67277	0.0001387	9.48e-05	0.0002011	0.595526	0.756413	0.532254	81.7531
194	Lesotho	2017	Both	1 to 4	8.93648	65498.1	38347.2	8.93648	18.9011	91429	47234.3	18.9011	3.49663	38140.6	28679.8	3.49663	0.0001364	9.17e-05	0.0002067	0.585469	0.75195	0.516623	82.855
195	Namibia	1990	Both	1 to 4	8.59781	65089.6	36944.6	8.59781	17.3102	91863.8	45525.6	17.3102	3.45529	37703.2	27500.6	3.45529	0.0001321	9.16e-05	0.0001884	0.567595	0.729397	0.495577	84.8765
195	Namibia	2017	Both	1 to 4	8.62453	65626.9	36953.7	8.62453	17.3471	91691.3	45238.5	17.3471	3.53383	38413.5	27897.1	3.53383	0.0001314	9.2e-05	0.0001892	0.563087	0.726232	0.493378	85.3197
196	South Africa	1990	Both	1 to 4	8.57922	65106.6	36693.2	8.57922	17.279	91521.7	45459.8	17.279	3.4025	37016.6	27191.6	3.4025	0.0001318	9.19e-05	0.0001888	0.563586	0.73458	0.49671	85.2265
196	South Africa	2017	Both	1 to 4	8.84001	64869.7	37696.7	8.84001	17.7921	91249.5	46751.4	17.7921	3.52557	37731.6	27880.9	3.52557	0.0001363	9.34e-05	0.000195	0.581114	0.738926	0.512347	83.2063
197	Swaziland	1990	Both	1 to 4	11.1627	65097.2	47877.2	11.1627	22.838	86438.9	61522.6	22.838	4.41654	41867.1	35041.8	4.41654	0.0001715	0.0001055	0.0002642	0.735472	0.836976	0.711747	66.1171
197	Swaziland	2017	Both	1 to 4	11.1874	65266.1	47800.4	11.1874	23.3271	86447.1	61317.2	23.3271	4.42976	42338	35004.8	4.42976	0.0001714	0.0001046	0.0002698	0.732392	0.826795	0.709303	66.3575
198	Zimbabwe	1990	Both	1 to 4	6.67686	43798.3	28524.2	6.67686	13.9455	75573	37952.8	13.9455	2.58474	24300.5	20144.8	2.58474	0.0001524	0.0001064	0.0001845	0.651264	0.828986	0.5022	75.4125
198	Zimbabwe	2017	Both	1 to 4	7.92103	64565.4	33769.2	7.92103	15.9767	93296.5	41182	15.9767	3.14162	35910	25113.6	3.14162	0.0001227	8.75e-05	0.0001712	0.523023	0.699346	0.44141	89.6918
199	Western Sub-Saharan Africa	1990	Both	1 to 4	6.56778	53862.1	28338.7	6.56778	13.9256	86503.9	37747.8	13.9256	2.44096	25841	18325.3	2.44096	0.0001219	9.45e-05	0.000161	0.526135	0.709153	0.436371	89.5772
199	Western Sub-Saharan Africa	2017	Both	1 to 4	5.12968	35480	22101.3	5.12968	10.6053	52953.9	28436.5	10.6053	2.02753	19790.4	15805.1	2.02753	0.0001446	0.0001025	0.0002003	0.622921	0.798624	0.537006	78.772
200	Benin	1990	Both	1 to 4	7.26508	55295.7	31422.7	7.26508	15.3104	87088.7	40999.5	15.3104	2.69826	27957.6	21303	2.69826	0.0001314	9.65e-05	0.0001758	0.568267	0.761974	0.470779	84.938
200	Benin	2017	Both	1 to 4	7.25845	55217.4	31144.2	7.25845	15.0901	86006.9	40982.7	15.0901	2.77689	27786.9	20915.1	2.77689	0.0001315	9.99e-05	0.0001755	0.564029	0.752695	0.476504	85.2439
201	Burkina Faso	1990	Both	1 to 4	8.65667	56645.4	37559.2	8.65667	18.1114	85170.9	48716.1	18.1114	3.41614	31416.7	25609.5	3.41614	0.0001528	0.0001087	0.0002126	0.663059	0.815157	0.571981	74.4723
201	Burkina Faso	2017	Both	1 to 4	8.42523	56797.9	36467.6	8.42523	18.1301	85212.3	47637.5	18.1301	3.1664	31965	24879.9	3.1664	0.0001483	9.91e-05	0.0002128	0.642059	0.778351	0.559045	76.7491
202	Cameroon	1990	Both	1 to 4	7.10309	55344.7	30501.4	7.10309	15.2406	87818.9	40331.6	15.2406	2.73779	27624.6	20137	2.73779	0.0001283	9.91e-05	0.0001735	0.551117	0.728953	0.459259	86.6994
202	Cameroon	2017	Both	1 to 4	7.20752	55668.4	30828.4	7.20752	15.4491	87906.4	40465.4	15.4491	2.80521	27828.3	20543.2	2.80521	0.0001295	0.0001008	0.0001757	0.553786	0.73821	0.460324	86.3217
203	Cape Verde	1990	Both	1 to 4	7.2686	55208.2	31084.3	7.2686	15.8175	87152.7	40510.5	15.8175	2.79657	28418.5	20940.5	2.79657	0.0001317	9.84e-05	0.0001815	0.563038	0.73686	0.464822	85.2854
203	Cape Verde	2017	Both	1 to 4	7.01623	55260.1	29911.8	7.01623	15.0492	87234.4	39459.6	15.0492	2.64465	27305.8	19729	2.64465	0.000127	9.69e-05	0.0001725	0.541291	0.722522	0.452339	87.6505
204	Chad	1990	Both	1 to 4	7.32623	55491.4	31731.3	7.32623	15.5845	87990	41399.2	15.5845	2.77862	28462.1	21348.3	2.77862	0.000132	9.76e-05	0.0001771	0.571824	0.750063	0.470499	84.5714
204	Chad	2017	Both	1 to 4	7.19923	55599.4	31115.8	7.19923	15.2874	87207.9	40498.5	15.2874	2.7163	28001.5	20664.6	2.7163	0.0001295	9.7e-05	0.0001753	0.559642	0.737983	0.464391	85.8825
205	Cote d'Ivoire	1990	Both	1 to 4	7.06807	55132.7	30416.3	7.06807	15.0088	86861	39992.8	15.0088	2.75107	27491.5	20144.8	2.75107	0.0001282	0.0001001	0.0001728	0.551693	0.732767	0.460423	86.6789
205	Cote d'Ivoire	2017	Both	1 to 4	7.13849	55634.1	30675.1	7.13849	15.0047	87276.9	40070.6	15.0047	2.70743	28329.6	20331.9	2.70743	0.0001283	9.56e-05	0.0001719	0.551373	0.71769	0.45912	86.6853
206	The Gambia	1990	Both	1 to 4	7.23565	55397.8	31233.7	7.23565	15.2986	87971.7	40798.4	15.2986	2.74202	27966.6	20613.7	2.74202	0.0001306	9.8e-05	0.0001739	0.563808	0.737082	0.463767	85.3931
206	The Gambia	2017	Both	1 to 4	7.3409	55592.9	31436.7	7.3409	15.9603	87620.5	41146.5	15.9603	2.86787	28563	20993.2	2.86787	0.000132	0.0001004	0.0001822	0.565481	0.734978	0.469599	85.0415
207	Ghana	1990	Both	1 to 4	7.2283	55452.9	31167.1	7.2283	15.3665	87330.4	40833.5	15.3665	2.69022	27690.3	20760	2.69022	0.0001304	9.72e-05	0.000176	0.562045	0.749719	0.467575	85.5662
207	Ghana	2017	Both	1 to 4	7.12629	55616.3	30455.9	7.12629	15.3274	88481.4	39998.2	15.3274	2.71604	28029.6	20134.6	2.71604	0.0001281	9.69e-05	0.0001732	0.547607	0.718332	0.452052	86.9947
208	Guinea	1990	Both	1 to 4	7.27595	55347.8	31380.2	7.27595	15.5064	87406.9	41017.3	15.5064	2.80616	27544.6	21000	2.80616	0.0001315	0.0001019	0.0001774	0.566963	0.762398	0.469268	85.0238
208	Guinea	2017	Both	1 to 4	7.33875	55565.5	31628.5	7.33875	15.3794	86067.1	41110.5	15.3794	2.76687	28377.5	20971.5	2.76687	0.0001321	9.75e-05	0.0001787	0.569212	0.739016	0.477657	84.7587
209	Guinea-Bissau	1990	Both	1 to 4	7.33052	55478.6	31544.8	7.33052	15.4291	87778.5	40808.6	15.4291	2.81802	28839.8	21062.5	2.81802	0.0001321	9.77e-05	0.0001758	0.568594	0.730329	0.464904	84.7956
209	Guinea-Bissau	2017	Both	1 to 4	7.3375	55579.9	31630.9	7.3375	15.4608	86823.2	41327.2	15.4608	2.72826	28964.2	21381.1	2.72826	0.000132	9.42e-05	0.0001781	0.569107	0.738192	0.475993	84.7754
210	Liberia	1990	Both	1 to 4	7.33769	55211.6	31765.5	7.33769	15.6369	86023.6	41404.5	15.6369	2.76435	28159.6	21332.5	2.76435	0.0001329	9.82e-05	0.0001818	0.575342	0.75756	0.481316	84.1702
210	Liberia	2017	Both	1 to 4	7.55551	55893.9	32490.8	7.55551	16.0472	86576.8	42139.7	16.0472	2.92246	28748.7	21844.7	2.92246	0.0001352	0.0001017	0.0001854	0.581294	0.759852	0.486732	83.3663
211	Mali	1990	Both	1 to 4	7.38649	55462.2	31954.1	7.38649	15.7851	86560.4	41726.2	15.7851	2.86106	28321.3	21439.9	2.86106	0.0001332	0.000101	0.0001824	0.576143	0.757023	0.482047	84.0662
211	Mali	2017	Both	1 to 4	7.28796	55478.2	31439	7.28796	14.8577	87589.4	40832.6	14.8577	2.77323	28352.5	21018.9	2.77323	0.0001314	9.78e-05	0.0001696	0.566692	0.741344	0.466182	85.0587
212	Mauritania	1990	Both	1 to 4	7.08766	55674.2	30698.5	7.08766	15.2256	87811.6	40008.9	15.2256	2.67436	27888.1	20641.8	2.67436	0.0001273	9.59e-05	0.0001734	0.551395	0.740166	0.455622	86.8425
212	Mauritania	2017	Both	1 to 4	7.08119	55109.3	30488.3	7.08119	14.5247	87441.7	39809.5	14.5247	2.71816	27364.3	20418.4	2.71816	0.0001285	9.93e-05	0.0001661	0.553233	0.746168	0.455269	86.5176
213	Niger	1990	Both	1 to 4	7.6852	55709.3	33238.7	7.6852	16.2693	87069.5	44406.2	16.2693	2.85176	29334.3	21323.5	2.85176	0.000138	9.72e-05	0.0001869	0.596645	0.726911	0.510008	81.7813
213	Niger	2017	Both	1 to 4	7.8407	56132.5	33652.3	7.8407	16.7624	86924.6	44808.1	16.7624	2.99003	29722.9	21776.5	2.99003	0.0001397	0.0001006	0.0001928	0.599515	0.73265	0.515482	81.2937
214	Nigeria	1990	Both	1 to 4	5.42601	51655.6	23382.7	5.42601	11.9528	87197.2	33139.6	11.9528	1.94774	21990.8	13565.7	1.94774	0.000105	8.86e-05	0.0001371	0.452665	0.61688	0.380054	97.733
214	Nigeria	2017	Both	1 to 4	2.58529	13420	11209.4	2.58529	5.1253	18077	14270.9	5.1253	1.0263	9178.93	8750.83	1.0263	0.0001926	0.0001118	0.0002835	0.835275	0.95336	0.789451	55.3198
215	Sao Tome and Principe	1990	Both	1 to 4	7.23705	55487.5	31045.7	7.23705	15.4912	87838.1	40440	15.4912	2.69945	28190.1	20706	2.69945	0.0001304	9.58e-05	0.0001764	0.559508	0.734512	0.460392	85.7436
215	Sao Tome and Principe	2017	Both	1 to 4	7.21341	55577.5	30832.4	7.21341	14.9836	87980.3	40451.9	14.9836	2.80745	28259.2	20486.2	2.80745	0.0001298	9.93e-05	0.0001703	0.554765	0.724941	0.459784	86.1984
216	Senegal	1990	Both	1 to 4	7.15921	55052.2	30958.9	7.15921	15.5081	86721.3	40558.1	15.5081	2.6715	27263.2	20522.3	2.6715	0.00013	9.8e-05	0.0001788	0.562355	0.752745	0.467684	85.5914
216	Senegal	2017	Both	1 to 4	7.21052	55383.2	30988.3	7.21052	15.1901	86400.8	40374.2	15.1901	2.8183	27781.7	20626.5	2.8183	0.0001302	0.0001014	0.0001758	0.559525	0.742448	0.46729	85.7792
217	Sierra Leone	1990	Both	1 to 4	9.06472	58010	39065.3	9.06472	19.0269	85481.8	50155.4	19.0269	3.56587	34007.2	27278.7	3.56587	0.0001563	0.0001049	0.0002226	0.673424	0.802144	0.586737	73.1549
217	Sierra Leone	2017	Both	1 to 4	8.97011	56769.1	38547.8	8.97011	18.8626	85244.6	50419.9	18.8626	3.45657	31880.8	26038.1	3.45657	0.000158	0.0001084	0.0002213	0.679029	0.816733	0.591473	72.46
218	Togo	1990	Both	1 to 4	7.27321	55274.6	31394.8	7.27321	15.5627	86480.5	40784.1	15.5627	2.85042	28335.6	20994.4	2.85042	0.0001316	0.0001006	0.00018	0.567979	0.74092	0.471599	84.9282
218	Togo	2017	Both	1 to 4	7.37857	55577.2	31784.7	7.37857	16.0928	87309.1	41252.9	16.0928	2.74652	28394	21237.1	2.74652	0.0001328	9.67e-05	0.0001843	0.571902	0.747945	0.472493	84.449
239	East Asia & Pacific - WB	1990	Both	1 to 4	13.573	67827	52965.7	13.573	27.0057	86492	66562.9	27.0057	5.53097	47365.7	40395.9	5.53097	0.0002001	0.0001168	0.0003122	0.780893	0.852852	0.769585	58.2011
239	East Asia & Pacific - WB	2017	Both	1 to 4	12.9273	66316.4	49064.2	12.9273	25.7802	86221.8	62007.7	25.7802	5.26287	44589.6	36880.4	5.26287	0.0001949	0.000118	0.000299	0.73985	0.827108	0.719165	62.0841
240	Europe & Central Asia - WB	1990	Both	1 to 4	13.6502	57317	40408.9	13.6502	27.9837	77311.8	50811.9	27.9837	5.70851	37090.6	30093.6	5.70851	0.0002382	0.0001539	0.000362	0.705007	0.811354	0.657233	57.8578
240	Europe & Central Asia - WB	2017	Both	1 to 4	13.1522	57226.3	38653.6	13.1522	27.2859	78220.2	48815.9	27.2859	5.46473	35858.9	28736	5.46473	0.0002298	0.0001524	0.0003488	0.675452	0.801363	0.624083	61.3802
241	Latin America & Caribbean - WB	1990	Both	1 to 4	13.9962	66129.6	41419.3	13.9962	28.3406	89485.8	52116.7	28.3406	5.87667	40434.8	30779.2	5.87667	0.0002116	0.0001453	0.0003167	0.626335	0.761207	0.582402	67.9204
241	Latin America & Caribbean - WB	2017	Both	1 to 4	13.3158	63304.8	39984.6	13.3158	27.3232	87550	50304.1	27.3232	5.54189	38495.9	29794.5	5.54189	0.0002103	0.000144	0.0003121	0.63162	0.773965	0.574575	67.7317
242	Sub-Saharan Africa - WB	1990	Both	1 to 4	8.1658	58915.6	35196.9	8.1658	16.5706	85847.2	44834.7	16.5706	3.17828	32524.3	25115	3.17828	0.0001386	9.77e-05	0.000193	0.597412	0.772192	0.522261	81.6214
242	Sub-Saharan Africa - WB	2017	Both	1 to 4	7.23077	48685	31049.6	7.23077	14.6525	68237	38838.6	14.6525	2.82038	28769.8	23149.4	2.82038	0.0001485	9.8e-05	0.0002147	0.637764	0.804643	0.569172	77.0407
243	Middle East & North Africa - WB	1990	Both	1 to 4	11.5602	66810.3	49261.9	11.5602	23.4441	87081.1	62929.8	23.4441	4.67906	44072.6	36875.9	4.67906	0.000173	0.0001062	0.0002692	0.737339	0.836707	0.722658	65.7323
243	Middle East & North Africa - WB	2017	Both	1 to 4	11.3533	67204.9	48017.6	11.3533	23.3337	88128.4	61709.7	23.3337	4.55406	43658.8	35714.2	4.55406	0.0001689	0.0001043	0.0002648	0.714496	0.818029	0.700224	68.0852
244	South Asia - WB	1990	Both	1 to 4	11.88	61714.4	51269.4	11.88	24.0918	81796.4	64622.9	24.0918	4.64524	41252.2	38723.6	4.64524	0.0001925	0.0001126	0.0002945	0.830753	0.938702	0.790046	55.6803
244	South Asia - WB	2017	Both	1 to 4	11.0383	58072.5	47299.5	11.0383	22.9525	77543.2	59700.1	22.9525	4.41033	38584	35989.2	4.41033	0.0001901	0.0001143	0.000296	0.81449	0.932751	0.769895	57.2774
298	American Samoa	1990	Both	1 to 4	10.9566	68706.7	46872.9	10.9566	22.6201	90496.5	62506	22.6201	4.39149	43943.2	35083.4	4.39149	0.0001595	9.99e-05	0.00025	0.682217	0.79838	0.690701	71.9912
298	American Samoa	2017	Both	1 to 4	11.0042	67895	47102.8	11.0042	22.9411	89813.8	62714.8	22.9411	4.44987	42790.2	34893.5	4.44987	0.0001621	0.000104	0.0002554	0.693759	0.815457	0.698275	70.7175
305	Bermuda	1990	Both	1 to 4	16.519	67781.9	42978.9	16.519	34.9133	91926.4	54951.4	34.9133	6.93841	41509.2	32300.2	6.93841	0.0002437	0.0001672	0.0003798	0.634076	0.778144	0.597777	62.2769
305	Bermuda	2017	Both	1 to 4	16.2628	67461.7	42265.7	16.2628	34.1341	91732	53404.4	34.1341	6.73163	41116	31858.3	6.73163	0.0002411	0.0001637	0.0003721	0.626514	0.774839	0.582178	63.2589
349	Greenland	1990	Both	1 to 4	7.9844	57995.5	34038	7.9844	17.1	87002.6	43653.4	17.1	3.0924	30889.7	23268.3	3.0924	0.0001377	0.0001001	0.0001965	0.586907	0.753271	0.501749	82.5526
349	Greenland	2017	Both	1 to 4	8.07346	58155.2	34258.6	8.07346	16.8752	87674.6	44394	16.8752	3.04946	31416.9	23161	3.04946	0.0001388	9.71e-05	0.0001925	0.58909	0.737215	0.50635	82.2074
351	Guam	1990	Both	1 to 4	10.593	68531.7	45271.4	10.593	21.4987	91338.1	59315.6	21.4987	4.38612	42600.9	34131.2	4.38612	0.0001546	0.000103	0.0002354	0.660591	0.801185	0.649407	74.3804
351	Guam	2017	Both	1 to 4	10.4281	67546.8	44457.7	10.4281	21.0628	90927.8	57648.4	21.0628	4.13637	40981.4	33204	4.13637	0.0001544	0.0001009	0.0002316	0.658176	0.810222	0.634002	74.5902
376	Northern Mariana Islands	1990	Both	1 to 4	10.5135	68178.9	44876.5	10.5135	21.6333	91541.5	58086	21.6333	4.13047	41836.5	34101.1	4.13047	0.0001542	9.87e-05	0.0002363	0.658218	0.815103	0.634532	74.6153
376	Northern Mariana Islands	2017	Both	1 to 4	10.8272	67808.4	46271.9	10.8272	22.1725	90343.2	60543.4	22.1725	4.30516	42159.8	34315	4.30516	0.0001597	0.0001021	0.0002454	0.682393	0.813927	0.67015	71.946
385	Puerto Rico	1990	Both	1 to 4	16.972	67767.5	44246.9	16.972	35.7543	90595.1	57526	35.7543	6.9939	42153.2	32734	6.9939	0.0002504	0.0001659	0.0003947	0.652922	0.776547	0.634979	59.8053
385	Puerto Rico	2017	Both	1 to 4	16.6649	67608	43409.1	16.6649	35.026	91354.2	56655.6	35.026	6.88603	42087.8	32542.4	6.88603	0.0002465	0.0001636	0.0003834	0.64207	0.773202	0.620175	61.24
422	Virgin Islands, U.S.	1990	Both	1 to 4	17.0334	67634.6	44320.8	17.0334	35.4511	90469.8	57757.9	35.4511	6.88859	42011.2	33131	6.88859	0.0002518	0.000164	0.0003919	0.655298	0.788624	0.638421	59.4067
422	Virgin Islands, U.S.	2017	Both	1 to 4	16.3133	67557.7	42509	16.3133	33.674	91793.4	54105.8	33.674	6.84926	40810.6	31879.3	6.84926	0.0002415	0.0001678	0.0003668	0.629225	0.781153	0.58943	62.9924
435	South Sudan	1990	Both	1 to 4	9.04342	64457.9	39442.7	9.04342	17.7683	89998.6	48945.7	17.7683	3.60041	38432.3	29270.1	3.60041	0.0001403	9.37e-05	0.0001974	0.611914	0.761602	0.54385	80.2701
435	South Sudan	2017	Both	1 to 4	9.12527	64438.7	39452.5	9.12527	18.6604	89452.6	49065.8	18.6604	3.68042	38313	29595.5	3.68042	0.0001416	9.61e-05	0.0002086	0.612248	0.772465	0.548512	80.0379
522	Sudan	1990	Both	1 to 4	8.35034	45536.2	35964.7	8.35034	17.4026	73480.9	48005.7	17.4026	3.29935	28968.3	26910.9	3.29935	0.0001834	0.0001139	0.0002368	0.789804	0.92898	0.653309	60.1796
522	Sudan	2017	Both	1 to 4	7.18332	38120.6	30750	7.18332	14.2807	51361.9	38635.7	14.2807	2.95677	27945.1	25148.2	2.95677	0.0001884	0.0001058	0.000278	0.80665	0.899915	0.752224	58.1223
44559	Africa	1990	Both	1 to 4	8.69773	60199.5	37427.5	8.69773	17.5745	86144.4	47320.7	17.5745	3.39063	34249	27123.8	3.39063	0.0001445	9.9e-05	0.000204	0.621724	0.791958	0.549318	78.8768
44559	Africa	2017	Both	1 to 4	7.67087	50743.5	32903.2	7.67087	15.3964	70735	41330.2	15.3964	3.01119	30293.2	24432.6	3.01119	0.0001512	9.94e-05	0.0002177	0.648421	0.806539	0.584297	75.8265
44560	America	1990	Both	1 to 4	12.765	61556.2	36845.6	12.765	26.1347	86562	46596	26.1347	5.34545	36347.5	26867.8	5.34545	0.0002074	0.0001471	0.0003019	0.598568	0.739193	0.538296	70.6698
44560	America	2017	Both	1 to 4	12.4212	60878.6	36168.6	12.4212	25.5077	87634.8	45835.7	25.5077	5.11859	34741.7	26200.3	5.11859	0.000204	0.0001473	0.0002911	0.594111	0.754146	0.523031	71.5302
44561	Asia	1990	Both	1 to 4	12.9068	65357.6	52156	12.9068	25.6889	84409.8	65579.1	25.6889	5.25978	45380.2	39635	5.25978	0.0001975	0.0001159	0.0003043	0.79801	0.873398	0.776914	57.3388
44561	Asia	2017	Both	1 to 4	12.0355	62368.6	48301	12.0355	24.3216	81840.6	61158.7	24.3216	4.91049	42386.1	36955.7	4.91049	0.000193	0.0001159	0.0002972	0.774444	0.871883	0.74729	59.8106
44562	Europe	1990	Both	1 to 4	12.7235	55313.9	38215.3	12.7235	26.1533	75923.7	48480.5	26.1533	5.28076	35010	28255	5.28076	0.00023	0.0001508	0.0003445	0.690882	0.807053	0.638542	60.1969
44562	Europe	2017	Both	1 to 4	11.9264	54656.5	35591	11.9264	25.0254	76721.1	45533.1	25.0254	4.91135	33042.5	26192.9	4.91135	0.0002182	0.0001486	0.0003262	0.651176	0.792703	0.593489	65.0293
44563	African Region	1990	Both	1 to 4	8.26779	59718.9	35614.6	8.26779	16.8823	87093.9	45151.7	16.8823	3.21789	33001.7	25378.1	3.21789	0.0001384	9.75e-05	0.0001938	0.59637	0.768995	0.518425	81.7239
44563	African Region	2017	Both	1 to 4	7.28686	49288.2	31283.4	7.28686	14.7964	69599.3	39318.4	14.7964	2.8386	28894.2	23193	2.8386	0.0001478	9.82e-05	0.0002126	0.634703	0.802686	0.564925	77.3767
44564	Region of the Americas	1990	Both	1 to 4	12.7652	61556.6	36845.9	12.7652	26.135	86562.7	46596.4	26.135	5.34556	36347.8	26868.2	5.34556	0.0002074	0.0001471	0.0003019	0.59857	0.739197	0.538297	70.6693
44564	Region of the Americas	2017	Both	1 to 4	12.4213	60878.8	36168.9	12.4213	25.508	87635.1	45835.9	25.508	5.11866	34741.9	26200.5	5.11866	0.000204	0.0001473	0.0002911	0.594112	0.754148	0.523031	71.5298
44565	South-East Asia Region	1990	Both	1 to 4	11.9622	62598.3	51592.2	11.9622	24.3255	82345.5	65000.8	24.3255	4.74326	42730.9	39145.9	4.74326	0.0001911	0.000111	0.0002954	0.824179	0.916103	0.789367	56.3933
44565	South-East Asia Region	2017	Both	1 to 4	11.0275	57986.7	47213.5	11.0275	22.9649	77379.3	59798.9	22.9649	4.37383	38129.7	35472.5	4.37383	0.0001902	0.0001147	0.0002968	0.814213	0.930311	0.772802	57.2833
44566	European Region	1990	Both	1 to 4	13.6019	57107.5	40242.1	13.6019	27.8866	77043.1	50617.2	27.8866	5.69202	36971.8	29964.1	5.69202	0.0002382	0.000154	0.000362	0.704672	0.810457	0.656998	57.8785
44566	European Region	2017	Both	1 to 4	13.1072	57230.6	38462.8	13.1072	27.2186	78424.8	48570.3	27.2186	5.45378	35859.7	28565.5	5.45378	0.000229	0.0001521	0.0003471	0.672068	0.79659	0.619324	61.7598
44567	Eastern Mediterranean Region	1990	Both	1 to 4	11.4445	66071.7	49122.3	11.4445	23.1666	85728.7	62633.2	23.1666	4.56683	43474.5	37382	4.56683	0.0001732	0.000105	0.0002702	0.74347	0.859861	0.730598	65.2457
44567	Eastern Mediterranean Region	2017	Both	1 to 4	11.2005	65083.9	47856	11.2005	22.2596	84899.3	60892.6	22.2596	4.47709	42756.5	36677.2	4.47709	0.0001721	0.0001047	0.0002622	0.735297	0.857816	0.717233	66.0329
44568	Western Pacific Region	1990	Both	1 to 4	13.828	67503.8	53134.1	13.828	27.5169	86132.8	66865.8	27.5169	5.62986	47103.1	40189.4	5.62986	0.0002048	0.0001195	0.0003195	0.787127	0.853222	0.77631	56.9873
44568	Western Pacific Region	2017	Both	1 to 4	13.2043	66077.1	48804.1	13.2043	26.3081	85850	61730	26.3081	5.40249	44421.6	36614.5	5.40249	0.0001998	0.0001216	0.0003064	0.738594	0.824251	0.719045	61.4042
44575	World Bank High Income	1990	Both	1 to 4	11.0556	49180.7	29738.9	11.0556	23.135	73111.4	37674.8	23.135	4.63087	28278.7	21806.4	4.63087	0.0002248	0.0001638	0.0003164	0.604686	0.771124	0.515306	67.4597
44575	World Bank High Income	2017	Both	1 to 4	10.5135	51033.4	28430.3	10.5135	22.0561	78249.5	36859.9	22.0561	4.31259	27206.6	20145.7	4.31259	0.000206	0.0001585	0.0002819	0.557091	0.74047	0.471057	73.9819
44576	World Bank Upper Middle Income	1990	Both	1 to 4	13.5996	67928.1	50375.4	13.5996	27.1109	87537.5	63485.3	27.1109	5.59677	45903.6	38003	5.59677	0.0002002	0.0001219	0.0003097	0.741599	0.827888	0.725236	61.1206
44576	World Bank Upper Middle Income	2017	Both	1 to 4	12.7923	65956.6	46134.3	12.7923	25.7645	87390.5	58323.3	25.7645	5.3175	42619.7	34631.4	5.3175	0.000194	0.0001248	0.0002948	0.699465	0.812569	0.667387	65.2553
44577	World Bank Lower Middle Income	1990	Both	1 to 4	11.8458	62808.7	48963.2	11.8458	23.983	83225.8	61939.5	23.983	4.7059	41888.1	37213	4.7059	0.0001886	0.0001123	0.0002882	0.779561	0.88839	0.744234	60.1191
44577	World Bank Lower Middle Income	2017	Both	1 to 4	10.5164	55729.7	43091.2	10.5164	21.2581	73952.2	54368.6	21.2581	4.26515	37360.5	33100.4	4.26515	0.0001887	0.0001142	0.0002875	0.773218	0.885972	0.735186	60.5767
44578	World Bank Low Income	1990	Both	1 to 4	9.25191	61714.3	39968.8	9.25191	18.6739	86691.5	50240.1	18.6739	3.62718	36486.7	29250.4	3.62718	0.0001499	9.94e-05	0.0002154	0.647642	0.801673	0.579527	76.0828
44578	World Bank Low Income	2017	Both	1 to 4	8.86592	58658.4	38091.8	8.86592	18.1127	82330.8	47971.2	18.1127	3.46463	35026.6	28039.4	3.46463	0.0001511	9.89e-05	0.00022	0.649383	0.800517	0.582665	75.7586
44634	High-middle SDI	1990	Both	1 to 4	13.8077	68019.1	50344.9	13.8077	27.4801	87514.5	63617.1	27.4801	5.7272	46502.3	38034.8	5.7272	0.000203	0.0001232	0.000314	0.740158	0.817911	0.726931	60.7871
44634	High-middle SDI	2017	Both	1 to 4	13.0466	65904.2	46782.5	13.0466	26.1691	87171.9	59172.4	26.1691	5.40189	42924	35124	5.40189	0.000198	0.0001258	0.0003002	0.709856	0.818284	0.678801	63.8454
44635	High SDI	1990	Both	1 to 4	11.1194	48332.5	29838.5	11.1194	23.3351	72103.9	37832.2	23.3351	4.65255	27741.8	21769.4	4.65255	0.0002301	0.0001677	0.0003236	0.617358	0.784715	0.52469	65.6815
44635	High SDI	2017	Both	1 to 4	10.5308	50445.6	28308.2	10.5308	22.1549	77450	36602.8	22.1549	4.34745	27026.4	19908.7	4.34745	0.0002088	0.0001609	0.0002861	0.561163	0.736637	0.472599	73.2443
44636	Low-middle SDI	1990	Both	1 to 4	11.0185	62176	46300.5	11.0185	22.2014	83491.6	58306.4	22.2014	4.32538	40367.6	35072	4.32538	0.0001772	0.0001071	0.0002659	0.744668	0.868815	0.698351	64.524
44636	Low-middle SDI	2017	Both	1 to 4	9.40903	53563.6	39556.5	9.40903	18.9782	71805	50115.6	18.9782	3.7433	34666.4	30195.4	3.7433	0.0001757	0.000108	0.0002643	0.738495	0.871027	0.69794	65.2305
44637	Low SDI	1990	Both	1 to 4	10.4965	61524.8	45380.5	10.4965	21.4406	84112.3	57271.6	21.4406	4.07917	38985.8	33691.2	4.07917	0.0001706	0.0001046	0.0002549	0.737597	0.864192	0.680894	66.0962
44637	Low SDI	2017	Both	1 to 4	9.58316	57269.7	41180.7	9.58316	19.7142	78667.6	51905.4	19.7142	3.74026	36023.9	30969.6	3.74026	0.0001673	0.0001038	0.0002506	0.719067	0.859695	0.659806	67.9969
44638	North America	1990	Both	1 to 4	9.60589	49674.4	24981.3	9.60589	20.4919	79103.7	32930.1	20.4919	3.98463	24309.8	16878.6	3.98463	0.0001934	0.0001639	0.0002591	0.5029	0.694314	0.41629	80.025
44638	North America	2017	Both	1 to 4	10.1319	54631.5	26315.2	10.1319	21.5505	89206.4	35101	21.5505	4.10949	25212.8	16929.7	4.10949	0.0001855	0.000163	0.0002416	0.481686	0.671475	0.393481	82.8604
44639	Middle SDI	1990	Both	1 to 4	13.519	66959.7	50987.4	13.519	27.0157	86317	64384.5	27.0157	5.56566	45587.8	38849.6	5.56566	0.0002019	0.0001221	0.000313	0.761465	0.852193	0.745908	59.3697
44639	Middle SDI	2017	Both	1 to 4	12.9777	64526.2	47247.2	12.9777	26.0231	84459.8	59471.8	26.0231	5.35761	43222.5	35829.1	5.35761	0.0002011	0.000124	0.0003081	0.732218	0.828944	0.704144	61.6762
1	Global	1990	Both	5 to 9	12.504	100940	46947.1	12.504	25.3081	128604	57040.3	25.3081	5.42656	73603.1	38022.1	5.42656	0.0001239	7.37e-05	0.0001968	0.465097	0.516583	0.443534	89.9827
1	Global	2017	Both	5 to 9	11.559	101679	44136.8	11.559	23.3221	129276	53946.4	23.3221	4.98618	74514.3	35651.1	4.98618	0.0001137	6.69e-05	0.0001804	0.434079	0.478446	0.417296	91.193
5	East Asia	1990	Both	5 to 9	13.2033	91091.4	53678.4	13.2033	26.4071	120400	64995.6	26.4071	5.59239	63912.9	43018.5	5.59239	0.0001449	8.75e-05	0.0002193	0.58928	0.67308	0.539833	86.1348
5	East Asia	2017	Both	5 to 9	12.6192	102711	50720.5	12.6192	25.5182	132619	61679.9	25.5182	5.36536	74030.5	40643.1	5.36536	0.0001229	7.25e-05	0.0001924	0.493817	0.549005	0.465092	89.3903
6	China	1990	Both	5 to 9	13.1238	90793.3	53809.7	13.1238	26.1613	120111	65089	26.1613	5.56123	63757.8	43145.6	5.56123	0.0001445	8.72e-05	0.0002178	0.592662	0.676711	0.541908	86.0792
6	China	2017	Both	5 to 9	12.4988	103096	50575.6	12.4988	25.2687	133114	61549.8	25.2687	5.3165	74305.7	40549.8	5.3165	0.0001212	7.15e-05	0.0001898	0.490566	0.545717	0.462386	89.5454
7	North Korea	1990	Both	5 to 9	11.8507	97545.4	50710.4	11.8507	23.5968	131726	62638.1	23.5968	4.72898	68157.8	40247.6	4.72898	0.0001215	6.94e-05	0.0001791	0.519865	0.590505	0.475517	88.876
7	North Korea	2017	Both	5 to 9	12.9682	90045	55275.3	12.9682	26.5645	120571	67377.4	26.5645	5.41912	59530.4	43783.4	5.41912	0.000144	9.1e-05	0.0002203	0.613863	0.735479	0.558818	85.6308
8	Taiwan	1990	Both	5 to 9	18.9475	101294	49304.1	18.9475	38.4943	135666	60101.7	38.4943	8.14056	68649.9	39156.1	8.14056	0.0001871	0.0001186	0.0002837	0.486741	0.570373	0.443014	86.304
8	Taiwan	2017	Both	5 to 9	20.8036	94449.9	54155.4	20.8036	42.3697	125707	65003.8	42.3697	8.94537	64356.7	44497	8.94537	0.0002203	0.000139	0.0003371	0.573377	0.691412	0.517108	82.684
9	Southeast Asia	1990	Both	5 to 9	13.2791	101377	51654	13.2791	26.8641	130332	62355.5	26.8641	5.70868	74395.4	41730.3	5.70868	0.000131	7.67e-05	0.0002061	0.509525	0.560926	0.478436	88.6276
9	Southeast Asia	2017	Both	5 to 9	13.7434	101306	51752.7	13.7434	27.8441	130855	62671.6	27.8441	5.8862	73857.9	41447.6	5.8862	0.0001357	7.97e-05	0.0002128	0.510856	0.56118	0.478941	88.3614
10	Cambodia	1990	Both	5 to 9	13.0197	92715.6	56168.9	13.0197	26.1866	122292	68779.3	26.1866	5.37496	62450.1	44001.5	5.37496	0.0001404	8.61e-05	0.0002141	0.60582	0.704588	0.562418	85.9927
10	Cambodia	2017	Both	5 to 9	12.8765	93295.7	55138.6	12.8765	25.6535	123195	67457.8	25.6535	5.44699	64961.5	43685.2	5.44699	0.000138	8.38e-05	0.0002082	0.591009	0.672478	0.547567	86.4462
11	Indonesia	1990	Both	5 to 9	11.9198	104956	51135.9	11.9198	24.0969	135242	61884.2	24.0969	5.06867	76786.6	40869.8	5.06867	0.0001136	6.6e-05	0.0001782	0.487214	0.532252	0.45758	90.008
11	Indonesia	2017	Both	5 to 9	12.4416	101461	53143	12.4416	24.8976	130141	63971.8	24.8976	5.21955	73787.3	42612.9	5.21955	0.0001226	7.07e-05	0.0001913	0.523779	0.57751	0.491557	88.7309
12	Laos	1990	Both	5 to 9	12.8101	93200.9	55067	12.8101	25.7156	122750	66546.6	25.7156	5.32665	63736.2	43844.8	5.32665	0.0001374	8.36e-05	0.0002095	0.590842	0.68791	0.542133	86.4789
12	Laos	2017	Both	5 to 9	12.7648	94026.1	54576	12.7648	25.5621	126813	66459.8	25.5621	5.296	65324.8	43714.4	5.296	0.0001358	8.11e-05	0.0002016	0.580434	0.669186	0.524078	86.7974
13	Malaysia	1990	Both	5 to 9	11.5267	104586	49411.4	11.5267	23.7744	135540	60403.5	23.7744	4.73014	72887.5	38570.4	4.73014	0.0001102	6.49e-05	0.0001754	0.472448	0.529177	0.44565	90.5086
13	Malaysia	2017	Both	5 to 9	11.1915	106100	47788.7	11.1915	22.289	138190	59102.9	22.289	4.52373	73744.4	37122	4.52373	0.0001055	6.13e-05	0.0001613	0.450411	0.503387	0.427692	91.2416
14	Maldives	1990	Both	5 to 9	11.6323	103327	49993.9	11.6323	23.48	133942	62036.6	23.48	4.89748	72687.5	39618.2	4.89748	0.0001126	6.74e-05	0.0001753	0.483841	0.545048	0.463159	90.1337
14	Maldives	2017	Both	5 to 9	11.3227	105659	48405.6	11.3227	22.9639	138023	58910.8	22.9639	4.60038	77248.1	38036.9	4.60038	0.0001072	5.96e-05	0.0001664	0.458131	0.492399	0.42682	90.9835
15	Myanmar	1990	Both	5 to 9	8.33556	122086	35991.5	8.33556	17.2131	157259	47266.5	17.2131	3.35885	88555.7	25048.1	3.35885	6.83e-05	3.79e-05	0.0001095	0.294804	0.282851	0.300565	96.6091
15	Myanmar	2017	Both	5 to 9	8.34793	120498	35759.4	8.34793	17.2013	154904	47528.8	17.2013	3.23527	87446	24417.6	3.23527	6.93e-05	3.7e-05	0.000111	0.296763	0.27923	0.306827	96.5146
16	Philippines	1990	Both	5 to 9	22.1105	89515.8	57913	22.1105	44.1774	120017	70534	44.1774	9.43552	59630.9	47095.5	9.43552	0.000247	0.0001582	0.0003681	0.646958	0.789783	0.5877	79.6835
16	Philippines	2017	Both	5 to 9	21.795	92641.4	56811.7	21.795	44.0582	123187	69596	44.0582	9.1927	61760	45280.5	9.1927	0.0002353	0.0001488	0.0003577	0.613242	0.733168	0.564963	81.0324
17	Sri Lanka	1990	Both	5 to 9	10.4208	111132	44942	10.4208	21.2259	144456	55874.5	21.2259	4.30074	79442.4	34704.5	4.30074	9.38e-05	5.41e-05	0.0001469	0.404402	0.436851	0.386794	92.8646
17	Sri Lanka	2017	Both	5 to 9	10.132	113878	43328.5	10.132	20.4178	147429	53422.8	20.4178	4.08819	82341.8	33342.3	4.08819	8.9e-05	4.96e-05	0.0001385	0.380483	0.404926	0.362362	93.643
18	Thailand	1990	Both	5 to 9	13.9047	87682.8	59634.5	13.9047	28.2943	115204	70647.3	28.2943	5.95322	60406.4	49451.7	5.95322	0.0001586	9.86e-05	0.0002456	0.680116	0.818649	0.613235	83.4101
18	Thailand	2017	Both	5 to 9	12.7679	97942	54601	12.7679	25.2635	128899	65161.9	25.2635	5.46686	66541.8	44638.5	5.46686	0.0001304	8.22e-05	0.000196	0.557483	0.670835	0.505528	87.5845
19	Timor-Leste	1990	Both	5 to 9	12.3321	100657	53073.8	12.3321	24.7942	133652	64349.5	24.7942	5.15601	72471.8	42451.8	5.15601	0.0001225	7.11e-05	0.0001855	0.527272	0.58577	0.481469	88.6582
19	Timor-Leste	2017	Both	5 to 9	12.0373	101148	51663.1	12.0373	23.7412	132196	62686	23.7412	4.9716	71655.7	41150.1	4.9716	0.000119	6.94e-05	0.0001796	0.510765	0.574276	0.474189	89.2054
20	Vietnam	1990	Both	5 to 9	12.0954	99268.4	51943.6	12.0954	24.1515	131358	64071.8	24.1515	5.0106	69211.2	40353.4	5.0106	0.0001218	7.24e-05	0.0001839	0.523265	0.583048	0.487764	88.7818
20	Vietnam	2017	Both	5 to 9	12.0063	100767	51185.4	12.0063	24.4602	131702	62816.6	24.4602	4.83279	70139.9	39700.4	4.83279	0.0001191	6.89e-05	0.0001857	0.507957	0.566017	0.47696	89.2611
21	Oceania	1990	Both	5 to 9	12.8628	101534	55340.3	12.8628	25.4749	132226	66302	25.4749	5.43532	73218	44622.2	5.43532	0.0001267	7.42e-05	0.0001927	0.545042	0.609443	0.501429	88.0492
21	Oceania	2017	Both	5 to 9	12.8293	101548	55142.3	12.8293	25.658	130904	66313.2	25.658	5.45824	72510.7	44445.5	5.45824	0.0001263	7.53e-05	0.000196	0.543014	0.61295	0.506579	88.1122
22	Fiji	1990	Both	5 to 9	12.5727	103821	53856.8	12.5727	25.2604	134817	65233.7	25.2604	5.21358	74005.9	42613.6	5.21358	0.0001211	7.04e-05	0.0001874	0.518745	0.575813	0.483868	88.9208
22	Fiji	2017	Both	5 to 9	12.4287	104807	53211.3	12.4287	25.0296	137572	64806.4	25.0296	4.98919	74559.3	42625.4	4.98919	0.0001186	6.69e-05	0.0001819	0.507706	0.571698	0.471072	89.2952
23	Kiribati	1990	Both	5 to 9	12.8483	100935	55303	12.8483	25.2	131797	66940.3	25.2	5.305	71772.4	44256.8	5.305	0.0001273	7.39e-05	0.0001912	0.547908	0.616627	0.507903	87.9542
23	Kiribati	2017	Both	5 to 9	12.9429	100449	55609.4	12.9429	25.8011	131324	66905.7	25.8011	5.44633	70611.2	44571.4	5.44633	0.0001289	7.71e-05	0.0001965	0.55361	0.631222	0.509472	87.7477
24	Marshall Islands	1990	Both	5 to 9	12.9116	100989	55258.5	12.9116	25.8424	131828	67005.4	25.8424	5.37491	71129.6	43897.4	5.37491	0.0001279	7.56e-05	0.000196	0.547172	0.617146	0.50828	87.9425
24	Marshall Islands	2017	Both	5 to 9	12.8966	100795	55084	12.8966	26.3236	131850	67066.2	26.3236	5.37746	70719.4	43490.1	5.37746	0.0001279	7.6e-05	0.0001996	0.546494	0.614967	0.508657	87.9528
25	Federated States of Micronesia	1990	Both	5 to 9	12.792	101395	55038.2	12.792	25.8174	132046	66553.2	25.8174	5.34058	70216.5	44292.2	5.34058	0.0001262	7.61e-05	0.0001955	0.542809	0.630795	0.504017	88.1258
25	Federated States of Micronesia	2017	Both	5 to 9	12.801	101497	54961.6	12.801	25.9446	132871	67022.2	25.9446	5.16377	71338.3	44222.7	5.16377	0.0001261	7.24e-05	0.0001953	0.541508	0.619901	0.504416	88.1569
26	Papua New Guinea	1990	Both	5 to 9	12.9589	100796	55788.8	12.9589	25.5682	132306	66746.1	25.5682	5.45258	71376.6	45274.6	5.45258	0.0001286	7.64e-05	0.0001933	0.553485	0.634306	0.504483	87.7649
26	Papua New Guinea	2017	Both	5 to 9	12.8653	101198	55330.6	12.8653	25.6902	131042	66779.7	25.6902	5.43343	70875.6	44190.6	5.43343	0.0001271	7.67e-05	0.000196	0.546754	0.623495	0.509605	87.9883
27	Samoa	1990	Both	5 to 9	12.7687	102292	54752.8	12.7687	25.068	134277	66361.3	25.068	5.44506	72086.5	43509.6	5.44506	0.0001248	7.55e-05	0.0001867	0.535262	0.603575	0.494213	88.3623
27	Samoa	2017	Both	5 to 9	12.6413	103034	54111.4	12.6413	25.8745	134127	66986.4	25.8745	5.2283	71529.9	42685.4	5.2283	0.0001227	7.31e-05	0.0001929	0.525179	0.59675	0.499424	88.6962
28	Solomon Islands	1990	Both	5 to 9	12.9866	100664	56175.2	12.9866	26.3223	131905	67993.7	26.3223	5.47129	69082.4	44784.3	5.47129	0.000129	7.92e-05	0.0001996	0.558045	0.648273	0.515476	87.6403
28	Solomon Islands	2017	Both	5 to 9	13.1174	99876.4	56432.3	13.1174	25.7203	130345	68302.7	25.7203	5.51525	68548.7	45393.1	5.51525	0.0001313	8.05e-05	0.0001973	0.565021	0.662203	0.524013	87.3664
29	Tonga	1990	Both	5 to 9	12.7653	101998	54824.6	12.7653	25.1386	132498	64878.4	25.1386	5.32856	71039.8	43908	5.32856	0.0001252	7.5e-05	0.0001897	0.537508	0.618076	0.489657	88.2954
29	Tonga	2017	Both	5 to 9	12.6233	103349	54000.9	12.6233	26.0145	135643	65250	26.0145	5.25973	73638	43269.4	5.25973	0.0001221	7.14e-05	0.0001918	0.522512	0.587597	0.481041	88.7836
30	Vanuatu	1990	Both	5 to 9	12.9202	100780	55698.9	12.9202	26.2182	130258	66484.7	26.2182	5.41272	70898.3	44628.2	5.41272	0.0001282	7.63e-05	0.0002013	0.552676	0.629468	0.510407	87.8015
30	Vanuatu	2017	Both	5 to 9	12.9075	101200	55282.2	12.9075	25.8316	133610	67007	25.8316	5.41997	70618.6	44991	5.41997	0.0001275	7.67e-05	0.0001933	0.546264	0.637099	0.501511	87.9784
32	Central Asia	1990	Both	5 to 9	18.3425	117852	52518.3	18.3425	37.3033	147257	63957.9	37.3033	7.70678	88211.1	41998	7.70678	0.0001556	8.74e-05	0.0002533	0.445628	0.476108	0.434327	88.8132
32	Central Asia	2017	Both	5 to 9	18.0119	118550	52244.3	18.0119	36.1894	148622	63305.3	36.1894	7.63259	87133.6	42061.5	7.63259	0.0001519	8.76e-05	0.0002435	0.440695	0.482725	0.425949	89.111
33	Armenia	1990	Both	5 to 9	20.321	115856	53071.7	20.321	42.1899	146304	64997.4	42.1899	8.60616	84867.7	42271.5	8.60616	0.0001754	0.0001014	0.0002884	0.458083	0.498087	0.444261	87.5353
33	Armenia	2017	Both	5 to 9	20.0633	117728	52278.8	20.0633	39.7006	148808	63037.8	39.7006	8.73625	87207	41677	8.73625	0.0001704	0.0001002	0.0002668	0.444063	0.477909	0.423619	88.1012
34	Azerbaijan	1990	Both	5 to 9	12.1513	118942	51944.8	12.1513	25.0074	149808	63236.3	25.0074	4.97308	87468.9	41180.2	4.97308	0.0001022	5.69e-05	0.0001669	0.436724	0.470798	0.422115	91.7161
34	Azerbaijan	2017	Both	5 to 9	11.8362	123094	50455.4	11.8362	23.3082	153483	61659.2	23.3082	5.08883	89255.9	39914.2	5.08883	9.62e-05	5.7e-05	0.0001519	0.409894	0.447189	0.401734	92.6209
[truncated: 2,370 more rows]

## Sheet: permanent teeth
location_id	location_name	year	sex_name	age_name	val_DALYs	val_Incidence	val_Prevalence	val_YLDs	upper_DALYs	upper_Incidence	upper_Prevalence	upper_YLDs	lower_DALYs	lower_Incidence	lower_Prevalence	lower_YLDs	DALtoINC	lower_DALtoINC	upper_DALtoINC	PERtoINC	lower_PERtoINC	upper_PERtoINC	pca_score
[truncated: 1,458 more rows]

[truncated: 3 more sheets: periodontitis, edentulism, other disorders]
